# Supplementary material for: Poly[[μ2-2,2′-diethyl-1,1′-(butane-1,4-di­yl)diimidazole-κ2 N 3:N 3′](μ2-5-hydroxy­isophthalato-κ2 O 1:O 3)zinc]
Source: Acta Crystallogr Sect E Struct Rep Online. 2011 Oct 5;67(Pt 11):m1477. doi: 10.1107/S1600536811039377 (PMC3246914; doi:10.1107/S1600536811039377)
Supplement: Supplementary file 1 [file e-67-m1477-sup1.cif]

##############################################################################
#                                                                            #
# This CIF contains the data in a paper accepted for publication in          #
# Acta Crystallographica Section E. It conforms to the requirements of       #
# Notes for Authors for Acta Crystallographica Section E, and has been       #
# peer reviewed under the auspices of the IUCr Commission on Journals.       #
#                                                                            #
# Full details of the Crystallographic Information File format               #
# are given in the paper "The Crystallographic Information File (CIF):       #
# a New Standard Archive File for Crystallography" by S. R. Hall, F. H.      #
# Allen and I. D. Brown [Acta Cryst. (1991), A47, 655-685].                  #
#                                                                            #
# The current version of the core CIF dictionary is obtainable from          #
# ftp://ftp.iucr.org/pub/cif_core.dic.                                       #
#                                                                            #
# Software is freely available for graphical display of the structure(s)     #
# in this CIF. For information consult the CIF software page                 #
# http://www.iucr.org/resources/cif/software.                                #
#                                                                            #
# This file may be used for bona fide research purposes within the           #
# scientific community so long as proper attribution is given to the journal # 
# article from which it was obtained.                                        #
#                                                                            #
##############################################################################
data_global
_audit_creation_method     'SHELXL97'
_journal_date_recd_electronic     2011-09-19
_journal_date_accepted     2011-09-26
_journal_name_full     'Acta Crystallographica, Section E'
_journal_year     2011
_journal_volume     67
_journal_issue     11
_journal_page_first     m1477
_journal_page_last     m1477
_journal_paper_category     QM
_journal_coeditor_code     FJ2452
_publ_contact_author_name     'Yong-Sheng Yan'
_publ_contact_author_address
;
Department of Chemistry and Chemical Engineering
Jiangsu University
Zhenjiang 212013
People's Republic of China
;
_publ_contact_author_email     liuyy21@yahoo.com.cn
_publ_contact_author_fax     ?
_publ_contact_author_phone     ?
_publ_section_title
;\
Poly[[\m~2~-2,2'-diethyl-1,1'-(butane-1,4-diyl)diimidazole-\
\k^2^<i>N</i>^3^:<i>N</i>^3'^](\m~2~-5-hydroxyisophthalato-\
\k^2^<i>O</i>^1^:<i>O</i>^3^)zinc]
;
loop_
    _publ_author_name
    _publ_author_address
    'Ying-Ying Liu'
;
Department of Chemistry and Chemical Engineering
Jiangsu University
Zhenjiang 212013
People's Republic of China
;
    'Xing Wang'
;
Department of Chemistry and Chemical Engineering
Jiangsu University
Zhenjiang 212013
People's Republic of China
;
    'Yong-Sheng Yan'
;
Department of Chemistry and Chemical Engineering
Jiangsu University
Zhenjiang 212013
People's Republic of China
;
data_I
_audit_creation_method     SHELXL-97
_chemical_name_systematic
;
Poly[[\m~2~-2,2'-diethyl-1,1'-(butane-1,4-diyl)diimidazole-
\k^2^<i>N</i>^3^:<i>N</i>^3'^](\m~2~-5-hydroxyisophthalato-
\k^2^<i>O</i>^1^:<i>O</i>^3^)zinc]
;
_chemical_name_common     ?
_chemical_formula_moiety     'C22 H26 N4 O5 Zn'
_chemical_formula_sum     'C22 H26 N4 O5 Zn'
_chemical_formula_iupac     '[Zn (C8 H4 O5) (C14 H22 N4)]'
_chemical_formula_weight     491.84
_chemical_melting_point     ?
_symmetry_cell_setting     monoclinic
_symmetry_space_group_name_H-M     'P 21/n'
_symmetry_space_group_name_Hall     '-P 2yn'
loop_
    _symmetry_equiv_pos_as_xyz
    'x, y, z'
    '-x+1/2, y+1/2, -z+1/2'
    '-x, -y, -z'
    'x-1/2, -y-1/2, z-1/2'
_cell_length_a     13.5120(12)
_cell_length_b     12.7650(10)
_cell_length_c     13.5910(12)
_cell_angle_alpha     90.00
_cell_angle_beta     103.933(2)
_cell_angle_gamma     90.00
_cell_volume     2275.2(3)
_cell_formula_units_Z     4
_cell_measurement_reflns_used     3988
_cell_measurement_theta_min     1.9
_cell_measurement_theta_max     28.3
_cell_measurement_temperature     293(2)
_exptl_crystal_description     block
_exptl_crystal_colour     colorless
_exptl_crystal_size_max     0.28
_exptl_crystal_size_mid     0.24
_exptl_crystal_size_min     0.21
_exptl_crystal_density_diffrn     1.436
_exptl_crystal_density_meas     ?
_exptl_crystal_density_method     'not measured'
_exptl_crystal_F_000     1024
_exptl_absorpt_coefficient_mu     1.120
_exptl_absorpt_correction_type     multi-scan
_exptl_absorpt_process_details     '(SADABS; Sheldrick, 1996)'
_exptl_absorpt_correction_T_min     0.73
_exptl_absorpt_correction_T_max     0.79
_exptl_special_details     ?
_diffrn_ambient_temperature     293(2)
_diffrn_radiation_type     MoK\a
_diffrn_radiation_wavelength     0.71069
_diffrn_radiation_source     'fine-focus sealed tube'
_diffrn_radiation_monochromator     graphite
_diffrn_measurement_device_type     'Bruker SMART APEX CCD area-detector'
_diffrn_measurement_method     \w
_diffrn_detector_area_resol_mean     ?
_diffrn_reflns_number     13890
_diffrn_reflns_av_R_equivalents     0.0337
_diffrn_reflns_av_sigmaI/netI     0.0435
_diffrn_reflns_theta_min     1.91
_diffrn_reflns_theta_max     28.25
_diffrn_reflns_theta_full     25.00
_diffrn_measured_fraction_theta_max     0.973
_diffrn_measured_fraction_theta_full     0.999
_diffrn_reflns_limit_h_min     -13
_diffrn_reflns_limit_h_max     17
_diffrn_reflns_limit_k_min     -14
_diffrn_reflns_limit_k_max     17
_diffrn_reflns_limit_l_min     -18
_diffrn_reflns_limit_l_max     18
_diffrn_standards_number     0
_diffrn_standards_interval_count     ?
_diffrn_standards_interval_time     ?
_diffrn_standards_decay_%     ?
_refine_special_details
;
Refinement of <i>F</i>^2^ against ALL reflections. The weighted <i>R</i>-factor
<i>wR</i> and goodness of fit <i>S</i> are based on <i>F</i>^2^, conventional
<i>R</i>-factors <i>R</i> are based on <i>F</i>, with <i>F</i> set to zero for
negative <i>F</i>^2^. The threshold expression of <i>F</i>^2^ >
\s(<i>F</i>^2^) is used only for calculating <i>R</i>-factors(gt) <i>etc</i>.
and is not relevant to the choice of reflections for refinement.
<i>R</i>-factors based on <i>F</i>^2^ are statistically about twice as large
as those based on <i>F</i>, and <i>R</i>- factors based on ALL data will be
even larger.
;
_reflns_number_total     5467
_reflns_number_gt     3988
_reflns_threshold_expression     I>2sigma(I)
_refine_ls_structure_factor_coef     Fsqd
_refine_ls_matrix_type     full
_refine_ls_R_factor_all     0.0575
_refine_ls_R_factor_gt     0.0358
_refine_ls_wR_factor_gt     0.0778
_refine_ls_wR_factor_ref     0.0867
_refine_ls_goodness_of_fit_ref     1.027
_refine_ls_restrained_S_all     1.027
_refine_ls_number_reflns     5467
_refine_ls_number_parameters     309
_refine_ls_number_restraints     0
_refine_ls_hydrogen_treatment     constr
_refine_ls_weighting_scheme     calc
_refine_ls_weighting_details
         'calc w=1/[\s^2^(Fo^2^)+(0.0374P)^2^+0.1596P] where P=(Fo^2^+2Fc^2^)/3'
_atom_sites_solution_hydrogens     geom
_atom_sites_solution_primary     direct
_atom_sites_solution_secondary     difmap
_refine_ls_shift/su_max     0.001
_refine_ls_shift/su_mean     0.000
_refine_diff_density_max     0.323
_refine_diff_density_min     -0.293
_refine_ls_extinction_method     none
_refine_ls_extinction_coef     ?
loop_
    _atom_type_symbol
    _atom_type_description
    _atom_type_scat_dispersion_real
    _atom_type_scat_dispersion_imag
    _atom_type_scat_source
    'C' 'C' 0.0033 0.0016
                         'International Tables Vol C Tables 4.2.6.8 and 6.1.1.4'
    'H' 'H' 0.0000 0.0000
                         'International Tables Vol C Tables 4.2.6.8 and 6.1.1.4'
    'N' 'N' 0.0061 0.0033
                         'International Tables Vol C Tables 4.2.6.8 and 6.1.1.4'
    'O' 'O' 0.0106 0.0060
                         'International Tables Vol C Tables 4.2.6.8 and 6.1.1.4'
    'Zn' 'Zn' 0.2839 1.4301
                         'International Tables Vol C Tables 4.2.6.8 and 6.1.1.4'
_computing_data_collection     'SMART (Bruker, 2007)'
_computing_cell_refinement     'SAINT (Bruker, 2007)'
_computing_data_reduction     'SAINT (Bruker, 2007)'
_computing_structure_solution     'SHELXS97 (Sheldrick, 2008)'
_computing_structure_refinement     'SHELXL97 (Sheldrick, 2008)'
_computing_molecular_graphics     'SHELXTL (Sheldrick, 2008)'
_computing_publication_material     'SHELXTL (Sheldrick, 2008)'
loop_
    _atom_site_type_symbol
    _atom_site_label
    _atom_site_fract_x
    _atom_site_fract_y
    _atom_site_fract_z
    _atom_site_U_iso_or_equiv
    _atom_site_adp_type
    _atom_site_calc_flag
    _atom_site_refinement_flags
    _atom_site_occupancy
    _atom_site_symmetry_multiplicity
    _atom_site_disorder_assembly
    _atom_site_disorder_group
    Zn Zn1 0.582734(18) 0.485563(18) 0.336590(17) 0.03285(9) Uani d . 1 1 . .
    C C1 0.35185(15) 0.26820(15) 0.21865(15) 0.0328(4) Uani d . 1 1 F .
    C C2 0.30834(15) 0.23700(16) 0.11970(15) 0.0354(5) Uani d . 1 1 . .
    H H2 0.3183 0.2771 0.0658 0.042 Uiso calc R 1 1 . .
    C C3 0.24997(15) 0.14625(16) 0.10089(15) 0.0339(5) Uani d . 1 1 G .
    C C4 0.23245(15) 0.08795(16) 0.18177(15) 0.0338(5) Uani d . 1 1 G .
    H H4 0.1928 0.0276 0.1695 0.041 Uiso calc R 1 1 . .
    C C5 0.27431(15) 0.12020(16) 0.28070(15) 0.0349(5) Uani d . 1 1 . .
    C C6 0.33484(16) 0.20925(16) 0.29951(15) 0.0358(5) Uani d . 1 1 F .
    H H6 0.3640 0.2296 0.3659 0.043 Uiso calc R 1 1 . .
    C C7 0.41726(16) 0.36460(16) 0.23657(16) 0.0349(5) Uani d . 1 1 . .
    C C8 0.20549(16) 0.11336(17) -0.00696(16) 0.0368(5) Uani d . 1 1 . .
    C C9 0.48306(15) 0.70092(16) 0.27233(15) 0.0355(5) Uani d . 1 1 . .
    C C10 0.51820(17) 0.67354(18) 0.43504(16) 0.0414(5) Uani d . 1 1 . .
    H H10 0.5403 0.6413 0.4978 0.050 Uiso calc R 1 1 A 2
    C C11 0.47890(18) 0.77010(18) 0.41969(18) 0.0466(6) Uani d . 1 1 E .
    H H11 0.4683 0.8162 0.4691 0.056 Uiso calc R 1 1 B 2
    C C12 0.46889(18) 0.68667(19) 0.16100(16) 0.0464(6) Uani d . 1 1 F .
    H H12A 0.4015 0.7119 0.1275 0.056 Uiso calc R 1 1 . .
    H H12B 0.4707 0.6122 0.1472 0.056 Uiso calc R 1 1 . .
    C C13 0.5467(2) 0.7414(2) 0.1135(2) 0.0665(8) Uani d . 1 1 . .
    H H13A 0.5387 0.7173 0.0451 0.100 Uiso calc R 1 1 F .
    H H13B 0.6144 0.7255 0.1521 0.100 Uiso calc R 1 1 . .
    H H13C 0.5360 0.8158 0.1134 0.100 Uiso calc R 1 1 . .
    C C14 0.7862(2) 1.0000(2) 0.4101(2) 0.0739(9) Uani d . 1 1 . .
    H H14 0.7847 0.9867 0.4770 0.089 Uiso calc R 1 1 C 2
    C C15 0.8584(2) 0.9700(2) 0.36442(19) 0.0632(7) Uani d . 1 1 E .
    H H15 0.9166 0.9323 0.3950 0.076 Uiso calc R 1 1 D 2
    C C16 0.74705(18) 1.05462(18) 0.25407(18) 0.0443(5) Uani d . 1 1 . .
    C C17 0.6885(7) 1.1012(7) 0.1514(6) 0.062(2) Uani d P 0.688(10) 1 E 1
    H H17A 0.7064 1.0627 0.0966 0.074 Uiso calc PR 0.688(10) 1 E 1
    H H17B 0.6158 1.0932 0.1447 0.074 Uiso calc PR 0.688(10) 1 E 1
    C C18 0.7127(4) 1.2139(4) 0.1428(5) 0.097(2) Uani d P 0.688(10) 1 E 1
    H H18A 0.6750 1.2404 0.0786 0.146 Uiso calc PR 0.688(10) 1 E 1
    H H18B 0.7844 1.2218 0.1479 0.146 Uiso calc PR 0.688(10) 1 E 1
    H H18C 0.6943 1.2523 0.1965 0.146 Uiso calc PR 0.688(10) 1 E 1
    C C18' 0.6330(13) 1.0952(16) 0.0904(14) 0.156(10) Uani d P 0.312(10) 1 E 2
    H H18D 0.6135 1.1524 0.0439 0.234 Uiso calc PR 0.312(10) 1 E 2
    H H18E 0.5741 1.0694 0.1105 0.234 Uiso calc PR 0.312(10) 1 E 2
    H H18F 0.6617 1.0400 0.0580 0.234 Uiso calc PR 0.312(10) 1 E 2
    C C17' 0.7098(17) 1.132(2) 0.1811(16) 0.099(10) Uani d P 0.312(10) 1 E 2
    H H17C 0.7669 1.1615 0.1592 0.119 Uiso calc PR 0.312(10) 1 E 2
    H H17D 0.6797 1.1873 0.2129 0.119 Uiso calc PR 0.312(10) 1 E 2
    C C19 0.41398(18) 0.88519(17) 0.2671(2) 0.0536(6) Uani d . 1 1 E 2
    H H19A 0.3650 0.9129 0.3021 0.064 Uiso calc R 1 1 E 2
    H H19B 0.3777 0.8693 0.1981 0.064 Uiso calc R 1 1 E 2
    C C20 0.49432(19) 0.96907(18) 0.26511(19) 0.0514(6) Uani d . 1 1 E 2
    H H20A 0.5474 0.9382 0.2374 0.062 Uiso calc R 1 1 E 2
    H H20B 0.4627 1.0245 0.2195 0.062 Uiso calc R 1 1 E 2
    C C21 0.5432(2) 1.01699(19) 0.3666(2) 0.0540(7) Uani d . 1 1 E 2
    H H21A 0.5752 0.9619 0.4125 0.065 Uiso calc R 1 1 E 2
    H H21B 0.4905 1.0484 0.3945 0.065 Uiso calc R 1 1 E 2
    C C22 0.6228(2) 1.1000(2) 0.3613(2) 0.0618(7) Uani d . 1 1 E 2
    H H22A 0.5939 1.1500 0.3084 0.074 Uiso calc R 1 1 E 2
    H H22B 0.6408 1.1377 0.4252 0.074 Uiso calc R 1 1 E 2
    N N1 0.52069(13) 0.62938(13) 0.34288(12) 0.0348(4) Uani d . 1 1 F 2
    N N2 0.45730(14) 0.78804(13) 0.31714(14) 0.0407(4) Uani d . 1 1 E 2
    N N3 0.71500(15) 1.05383(16) 0.34053(15) 0.0490(5) Uani d . 1 1 E 2
    N N4 0.83402(14) 1.00315(13) 0.26584(13) 0.0379(4) Uani d . 1 1 . 2
    O O1 0.48724(12) 0.36689(12) 0.31780(11) 0.0484(4) Uani d . 1 1 F 2
    O O2 0.40181(12) 0.43621(12) 0.17278(11) 0.0460(4) Uani d . 1 1 F 2
    O O3 0.21788(14) 0.16868(13) -0.07723(11) 0.0565(5) Uani d . 1 1 G 2
    O O4 0.15489(12) 0.02734(11) -0.01974(10) 0.0400(4) Uani d . 1 1 . 2
    O O5 0.26148(12) 0.06464(12) 0.36316(10) 0.0482(4) Uani d . 1 1 H 2
    H H5 0.2121 0.0257 0.3459 0.072 Uiso calc R 1 1 H 2
loop_
    _atom_site_aniso_label
    _atom_site_aniso_U_11
    _atom_site_aniso_U_22
    _atom_site_aniso_U_33
    _atom_site_aniso_U_12
    _atom_site_aniso_U_13
    _atom_site_aniso_U_23
    Zn1 0.03576(15) 0.03453(14) 0.02655(13) -0.00202(10) 0.00417(10) 0.00010(10)
    C1 0.0291(11) 0.0328(11) 0.0340(11) -0.0004(8) 0.0028(9) -0.0028(9)
    C2 0.0374(12) 0.0369(11) 0.0307(10) -0.0007(9) 0.0057(9) 0.0014(9)
    C3 0.0328(11) 0.0366(11) 0.0297(10) 0.0016(9) 0.0023(9) -0.0023(9)
    C4 0.0302(11) 0.0338(11) 0.0350(11) -0.0027(9) 0.0032(9) -0.0004(9)
    C5 0.0334(11) 0.0396(12) 0.0310(11) 0.0013(9) 0.0062(9) 0.0041(9)
    C6 0.0372(12) 0.0393(12) 0.0274(10) -0.0012(9) 0.0006(9) -0.0048(9)
    C7 0.0341(12) 0.0373(11) 0.0342(11) -0.0003(9) 0.0095(9) -0.0065(9)
    C8 0.0360(12) 0.0382(12) 0.0326(11) 0.0019(9) 0.0014(9) -0.0008(9)
    C9 0.0331(11) 0.0359(11) 0.0365(11) -0.0023(9) 0.0065(9) 0.0013(9)
    C10 0.0458(13) 0.0450(13) 0.0352(12) -0.0027(10) 0.0130(10) -0.0027(10)
    C11 0.0515(15) 0.0464(14) 0.0465(14) -0.0030(11) 0.0211(12) -0.0109(11)
    C12 0.0518(14) 0.0470(14) 0.0370(12) 0.0041(11) 0.0042(11) 0.0047(10)
    C13 0.089(2) 0.0669(18) 0.0512(15) -0.0035(16) 0.0321(15) 0.0076(13)
    C14 0.076(2) 0.112(3) 0.0406(15) 0.0171(18) 0.0274(15) 0.0192(15)
    C15 0.0628(18) 0.088(2) 0.0404(14) 0.0194(15) 0.0163(13) 0.0225(14)
    C16 0.0472(14) 0.0423(13) 0.0471(13) 0.0010(11) 0.0186(11) 0.0030(11)
    C17 0.060(4) 0.074(4) 0.044(4) 0.027(3) -0.001(3) 0.006(3)
    C18 0.090(4) 0.082(4) 0.112(5) 0.013(3) 0.011(3) 0.059(3)
    C18' 0.092(12) 0.26(2) 0.110(13) 0.064(14) 0.018(10) 0.090(14)
    C17' 0.066(12) 0.19(3) 0.055(12) 0.051(13) 0.036(10) 0.035(12)
    C19 0.0472(15) 0.0385(13) 0.0748(18) 0.0058(11) 0.0140(13) 0.0050(12)
    C20 0.0549(16) 0.0382(13) 0.0642(17) 0.0024(11) 0.0202(13) 0.0052(12)
    C21 0.0518(15) 0.0517(15) 0.0673(17) -0.0062(12) 0.0312(14) -0.0104(13)
    C22 0.0590(17) 0.0528(16) 0.086(2) -0.0054(13) 0.0416(15) -0.0192(14)
    N1 0.0374(10) 0.0359(10) 0.0310(9) -0.0003(8) 0.0081(8) -0.0001(8)
    N2 0.0395(11) 0.0332(10) 0.0507(11) 0.0010(8) 0.0133(9) -0.0009(8)
    N3 0.0498(12) 0.0519(12) 0.0509(12) -0.0039(10) 0.0231(10) -0.0098(10)
    N4 0.0409(11) 0.0412(10) 0.0325(9) 0.0015(8) 0.0104(8) 0.0013(8)
    O1 0.0477(10) 0.0477(9) 0.0418(9) -0.0153(8) -0.0048(7) 0.0006(7)
    O2 0.0533(10) 0.0365(9) 0.0454(9) -0.0049(7) 0.0066(8) 0.0031(7)
    O3 0.0758(12) 0.0585(11) 0.0317(8) -0.0190(9) 0.0063(8) 0.0016(8)
    O4 0.0453(9) 0.0381(8) 0.0312(8) -0.0052(7) -0.0013(7) -0.0039(6)
    O5 0.0563(10) 0.0549(10) 0.0313(8) -0.0147(8) 0.0066(7) 0.0049(7)
_geom_special_details
;
All e.s.d.'s (except the e.s.d. in the dihedral angle between two l.s. planes)
are estimated using the full covariance matrix. The cell e.s.d.'s are taken
into account individually in the estimation of e.s.d.'s in distances, angles
and torsion angles; correlations between e.s.d.'s in cell parameters are only
used when they are defined by crystal symmetry. An approximate (isotropic)
treatment of cell e.s.d.'s is used for estimating e.s.d.'s involving l.s.
planes.
;
loop_
    _geom_bond_atom_site_label_1
    _geom_bond_atom_site_label_2
    _geom_bond_site_symmetry_2
    _geom_bond_distance
    _geom_bond_publ_flag
    Zn1 O1 . 1.9662(15) yes
    Zn1 O4 4_666 1.9682(14) yes
    Zn1 N4 2_645 2.0020(18) yes
    Zn1 N1 . 2.0286(17) yes
    C1 C2 . 1.390(3) ?
    C1 C6 . 1.396(3) ?
    C1 C7 . 1.500(3) ?
    C2 C3 . 1.390(3) ?
    C2 H2 . 0.9300 ?
    C3 C4 . 1.394(3) ?
    C3 C8 . 1.504(3) ?
    C4 C5 . 1.390(3) ?
    C4 H4 . 0.9300 ?
    C5 O5 . 1.372(2) ?
    C5 C6 . 1.388(3) ?
    C6 H6 . 0.9300 ?
    C7 O2 . 1.243(2) ?
    C7 O1 . 1.269(2) ?
    C8 O3 . 1.231(3) ?
    C8 O4 . 1.283(2) ?
    C9 N1 . 1.333(2) ?
    C9 N2 . 1.353(3) ?
    C9 C12 . 1.490(3) ?
    C10 C11 . 1.338(3) ?
    C10 N1 . 1.381(3) ?
    C10 H10 . 0.9300 ?
    C11 N2 . 1.373(3) ?
    C11 H11 . 0.9300 ?
    C12 C13 . 1.530(3) ?
    C12 H12A . 0.9700 ?
    C12 H12B . 0.9700 ?
    C13 H13A . 0.9600 ?
    C13 H13B . 0.9600 ?
    C13 H13C . 0.9600 ?
    C14 C15 . 1.333(4) ?
    C14 N3 . 1.362(3) ?
    C14 H14 . 0.9300 ?
    C15 N4 . 1.367(3) ?
    C15 H15 . 0.9300 ?
    C16 N4 . 1.322(3) ?
    C16 N3 . 1.347(3) ?
    C16 C17' . 1.40(3) ?
    C16 C17 . 1.547(9) ?
    C17 C18 . 1.486(12) ?
    C17 H17A . 0.9700 ?
    C17 H17B . 0.9700 ?
    C18 H18A . 0.9600 ?
    C18 H18B . 0.9600 ?
    C18 H18C . 0.9600 ?
    C18' C17' . 1.48(3) ?
    C18' H18D . 0.9600 ?
    C18' H18E . 0.9600 ?
    C18' H18F . 0.9600 ?
    C17' H17C . 0.9700 ?
    C17' H17D . 0.9700 ?
    C19 N2 . 1.467(3) ?
    C19 C20 . 1.530(3) ?
    C19 H19A . 0.9700 ?
    C19 H19B . 0.9700 ?
    C20 C21 . 1.508(3) ?
    C20 H20A . 0.9700 ?
    C20 H20B . 0.9700 ?
    C21 C22 . 1.524(3) ?
    C21 H21A . 0.9700 ?
    C21 H21B . 0.9700 ?
    C22 N3 . 1.466(3) ?
    C22 H22A . 0.9700 ?
    C22 H22B . 0.9700 ?
    N4 Zn1 2_655 2.0020(18) ?
    O4 Zn1 4_565 1.9682(14) ?
    O5 H5 . 0.8200 ?
loop_
    _geom_angle_atom_site_label_1
    _geom_angle_atom_site_label_2
    _geom_angle_atom_site_label_3
    _geom_angle_site_symmetry_1
    _geom_angle_site_symmetry_3
    _geom_angle
    _geom_angle_publ_flag
    O1 Zn1 O4 . 4_666 102.54(6) yes
    O1 Zn1 N4 . 2_645 117.20(7) yes
    O4 Zn1 N4 4_666 2_645 118.18(7) yes
    O1 Zn1 N1 . . 115.96(7) yes
    O4 Zn1 N1 4_666 . 98.33(6) yes
    N4 Zn1 N1 2_645 . 103.59(7) yes
    C2 C1 C6 . . 119.72(18) ?
    C2 C1 C7 . . 119.17(18) ?
    C6 C1 C7 . . 121.11(17) ?
    C3 C2 C1 . . 120.38(19) ?
    C3 C2 H2 . . 119.8 ?
    C1 C2 H2 . . 119.8 ?
    C2 C3 C4 . . 119.76(18) ?
    C2 C3 C8 . . 119.19(19) ?
    C4 C3 C8 . . 121.04(18) ?
    C5 C4 C3 . . 119.87(19) ?
    C5 C4 H4 . . 120.1 ?
    C3 C4 H4 . . 120.1 ?
    O5 C5 C6 . . 117.24(17) ?
    O5 C5 C4 . . 122.36(19) ?
    C6 C5 C4 . . 120.36(19) ?
    C5 C6 C1 . . 119.87(18) ?
    C5 C6 H6 . . 120.1 ?
    C1 C6 H6 . . 120.1 ?
    O2 C7 O1 . . 123.70(19) ?
    O2 C7 C1 . . 119.78(18) ?
    O1 C7 C1 . . 116.52(18) ?
    O3 C8 O4 . . 123.61(19) ?
    O3 C8 C3 . . 119.93(19) ?
    O4 C8 C3 . . 116.46(18) ?
    N1 C9 N2 . . 109.52(18) ?
    N1 C9 C12 . . 125.47(19) ?
    N2 C9 C12 . . 124.99(19) ?
    C11 C10 N1 . . 109.3(2) ?
    C11 C10 H10 . . 125.4 ?
    N1 C10 H10 . . 125.4 ?
    C10 C11 N2 . . 106.9(2) ?
    C10 C11 H11 . . 126.5 ?
    N2 C11 H11 . . 126.5 ?
    C9 C12 C13 . . 116.1(2) ?
    C9 C12 H12A . . 108.3 ?
    C13 C12 H12A . . 108.3 ?
    C9 C12 H12B . . 108.3 ?
    C13 C12 H12B . . 108.3 ?
    H12A C12 H12B . . 107.4 ?
    C12 C13 H13A . . 109.5 ?
    C12 C13 H13B . . 109.5 ?
    H13A C13 H13B . . 109.5 ?
    C12 C13 H13C . . 109.5 ?
    H13A C13 H13C . . 109.5 ?
    H13B C13 H13C . . 109.5 ?
    C15 C14 N3 . . 107.1(2) ?
    C15 C14 H14 . . 126.4 ?
    N3 C14 H14 . . 126.4 ?
    C14 C15 N4 . . 109.7(2) ?
    C14 C15 H15 . . 125.1 ?
    N4 C15 H15 . . 125.1 ?
    N4 C16 N3 . . 110.7(2) ?
    N4 C16 C17' . . 126.3(9) ?
    N3 C16 C17' . . 119.1(9) ?
    N4 C16 C17 . . 123.1(4) ?
    N3 C16 C17 . . 126.0(4) ?
    C18 C17 C16 . . 111.6(6) ?
    C18 C17 H17A . . 109.3 ?
    C16 C17 H17A . . 109.3 ?
    C18 C17 H17B . . 109.3 ?
    C16 C17 H17B . . 109.3 ?
    H17A C17 H17B . . 108.0 ?
    C17 C18 H18A . . 109.5 ?
    C17 C18 H18B . . 109.5 ?
    H18A C18 H18B . . 109.5 ?
    C17 C18 H18C . . 109.5 ?
    H18A C18 H18C . . 109.5 ?
    H18B C18 H18C . . 109.5 ?
    C17' C18' H18D . . 109.5 ?
    C17' C18' H18E . . 109.5 ?
    H18D C18' H18E . . 109.5 ?
    C17' C18' H18F . . 109.5 ?
    H18D C18' H18F . . 109.5 ?
    H18E C18' H18F . . 109.5 ?
    C16 C17' C18' . . 115(2) ?
    C16 C17' H17C . . 108.4 ?
    C18' C17' H17C . . 108.4 ?
    C16 C17' H17D . . 108.4 ?
    C18' C17' H17D . . 108.4 ?
    H17C C17' H17D . . 107.5 ?
    N2 C19 C20 . . 113.23(19) ?
    N2 C19 H19A . . 108.9 ?
    C20 C19 H19A . . 108.9 ?
    N2 C19 H19B . . 108.9 ?
    C20 C19 H19B . . 108.9 ?
    H19A C19 H19B . . 107.7 ?
    C21 C20 C19 . . 115.1(2) ?
    C21 C20 H20A . . 108.5 ?
    C19 C20 H20A . . 108.5 ?
    C21 C20 H20B . . 108.5 ?
    C19 C20 H20B . . 108.5 ?
    H20A C20 H20B . . 107.5 ?
    C20 C21 C22 . . 113.4(2) ?
    C20 C21 H21A . . 108.9 ?
    C22 C21 H21A . . 108.9 ?
    C20 C21 H21B . . 108.9 ?
    C22 C21 H21B . . 108.9 ?
    H21A C21 H21B . . 107.7 ?
    N3 C22 C21 . . 111.8(2) ?
    N3 C22 H22A . . 109.3 ?
    C21 C22 H22A . . 109.3 ?
    N3 C22 H22B . . 109.3 ?
    C21 C22 H22B . . 109.3 ?
    H22A C22 H22B . . 107.9 ?
    C9 N1 C10 . . 106.52(17) ?
    C9 N1 Zn1 . . 132.81(14) ?
    C10 N1 Zn1 . . 120.54(14) ?
    C9 N2 C11 . . 107.76(18) ?
    C9 N2 C19 . . 127.13(19) ?
    C11 N2 C19 . . 125.11(19) ?
    C16 N3 C14 . . 106.8(2) ?
    C16 N3 C22 . . 129.2(2) ?
    C14 N3 C22 . . 124.1(2) ?
    C16 N4 C15 . . 105.6(2) ?
    C16 N4 Zn1 . 2_655 127.12(15) ?
    C15 N4 Zn1 . 2_655 127.13(17) ?
    C7 O1 Zn1 . . 117.32(14) ?
    C8 O4 Zn1 . 4_565 109.05(13) ?
    C5 O5 H5 . . 109.5 ?
loop_
    _geom_torsion_atom_site_label_1
    _geom_torsion_atom_site_label_2
    _geom_torsion_atom_site_label_3
    _geom_torsion_atom_site_label_4
    _geom_torsion_site_symmetry_1
    _geom_torsion_site_symmetry_2
    _geom_torsion_site_symmetry_3
    _geom_torsion_site_symmetry_4
    _geom_torsion
    _geom_torsion_publ_flag
    C6 C1 C2 C3 . . . . -1.4(3) ?
    C7 C1 C2 C3 . . . . 178.03(18) ?
    C1 C2 C3 C4 . . . . 1.9(3) ?
    C1 C2 C3 C8 . . . . -178.86(19) ?
    C2 C3 C4 C5 . . . . -0.7(3) ?
    C8 C3 C4 C5 . . . . -179.88(18) ?
    C3 C4 C5 O5 . . . . -178.50(19) ?
    C3 C4 C5 C6 . . . . -1.0(3) ?
    O5 C5 C6 C1 . . . . 179.13(18) ?
    C4 C5 C6 C1 . . . . 1.5(3) ?
    C2 C1 C6 C5 . . . . -0.3(3) ?
    C7 C1 C6 C5 . . . . -179.75(19) ?
    C2 C1 C7 O2 . . . . 28.3(3) ?
    C6 C1 C7 O2 . . . . -152.2(2) ?
    C2 C1 C7 O1 . . . . -151.0(2) ?
    C6 C1 C7 O1 . . . . 28.4(3) ?
    C2 C3 C8 O3 . . . . -2.7(3) ?
    C4 C3 C8 O3 . . . . 176.5(2) ?
    C2 C3 C8 O4 . . . . 177.98(19) ?
    C4 C3 C8 O4 . . . . -2.8(3) ?
    N1 C10 C11 N2 . . . . -0.7(3) ?
    N1 C9 C12 C13 . . . . -104.2(3) ?
    N2 C9 C12 C13 . . . . 77.4(3) ?
    N3 C14 C15 N4 . . . . -0.6(4) ?
    N4 C16 C17 C18 . . . . -96.2(6) ?
    N3 C16 C17 C18 . . . . 88.6(7) ?
    C17' C16 C17 C18 . . . . 10(3) ?
    N4 C16 C17' C18' . . . . 99.1(17) ?
    N3 C16 C17' C18' . . . . -105.3(15) ?
    C17 C16 C17' C18' . . . . 9.4(19) ?
    N2 C19 C20 C21 . . . . -69.9(3) ?
    C19 C20 C21 C22 . . . . 179.9(2) ?
    C20 C21 C22 N3 . . . . -70.7(3) ?
    N2 C9 N1 C10 . . . . 0.1(2) ?
    C12 C9 N1 C10 . . . . -178.5(2) ?
    N2 C9 N1 Zn1 . . . . -175.60(14) ?
    C12 C9 N1 Zn1 . . . . 5.8(3) ?
    C11 C10 N1 C9 . . . . 0.4(2) ?
    C11 C10 N1 Zn1 . . . . 176.70(15) ?
    O1 Zn1 N1 C9 . . . . -91.05(19) ?
    O4 Zn1 N1 C9 4_666 . . . 160.56(18) ?
    N4 Zn1 N1 C9 2_645 . . . 38.8(2) ?
    O1 Zn1 N1 C10 . . . . 93.79(16) ?
    O4 Zn1 N1 C10 4_666 . . . -14.60(17) ?
    N4 Zn1 N1 C10 2_645 . . . -136.36(16) ?
    N1 C9 N2 C11 . . . . -0.5(2) ?
    C12 C9 N2 C11 . . . . 178.1(2) ?
    N1 C9 N2 C19 . . . . 179.53(19) ?
    C12 C9 N2 C19 . . . . -1.9(3) ?
    C10 C11 N2 C9 . . . . 0.7(2) ?
    C10 C11 N2 C19 . . . . -179.3(2) ?
    C20 C19 N2 C9 . . . . -95.4(3) ?
    C20 C19 N2 C11 . . . . 84.6(3) ?
    N4 C16 N3 C14 . . . . 0.6(3) ?
    C17' C16 N3 C14 . . . . -158.6(11) ?
    C17 C16 N3 C14 . . . . 176.4(5) ?
    N4 C16 N3 C22 . . . . -179.4(2) ?
    C17' C16 N3 C22 . . . . 21.4(12) ?
    C17 C16 N3 C22 . . . . -3.7(6) ?
    C15 C14 N3 C16 . . . . 0.0(3) ?
    C15 C14 N3 C22 . . . . 180.0(2) ?
    C21 C22 N3 C16 . . . . 105.4(3) ?
    C21 C22 N3 C14 . . . . -74.7(3) ?
    N3 C16 N4 C15 . . . . -1.0(3) ?
    C17' C16 N4 C15 . . . . 156.4(12) ?
    C17 C16 N4 C15 . . . . -176.8(5) ?
    N3 C16 N4 Zn1 . . . 2_655 -177.31(14) ?
    C17' C16 N4 Zn1 . . . 2_655 -19.9(12) ?
    C17 C16 N4 Zn1 . . . 2_655 6.8(5) ?
    C14 C15 N4 C16 . . . . 0.9(3) ?
    C14 C15 N4 Zn1 . . . 2_655 177.28(19) ?
    O2 C7 O1 Zn1 . . . . -5.3(3) ?
    C1 C7 O1 Zn1 . . . . 173.94(13) ?
    O4 Zn1 O1 C7 4_666 . . . 168.10(15) ?
    N4 Zn1 O1 C7 2_645 . . . -60.73(17) ?
    N1 Zn1 O1 C7 . . . . 62.23(17) ?
    O3 C8 O4 Zn1 . . . 4_565 -10.2(3) ?
    C3 C8 O4 Zn1 . . . 4_565 169.17(14) ?
loop_
    _geom_hbond_atom_site_label_D
    _geom_hbond_atom_site_label_H
    _geom_hbond_atom_site_label_A
    _geom_hbond_site_symmetry_A
    _geom_hbond_distance_DH
    _geom_hbond_distance_HA
    _geom_hbond_distance_DA
    _geom_hbond_angle_DHA
    C10 H10 O1 3_666 0.93 2.62 3.417(3) 144
    C14 H14 O5 3_666 0.93 2.49 3.398(3) 166
    O5 H5 O2 2_545 0.82 1.88 2.697(2) 171
