# Supplementary material for: Poly[[μ2-2,2′-diethyl-1,1′-(butane-1,4-di­yl)diimidazole-κ2 N 3:N 3′](μ2-5-hydroxy­isophthalato-κ2 O 1:O 3)zinc]
Source: Acta Crystallogr Sect E Struct Rep Online. 2011 Oct 5;67(Pt 11):m1477. doi: 10.1107/S1600536811039377 (PMC3246914; doi:10.1107/S1600536811039377)
Supplement: Supplementary file 2 [file e-67-m1477-Isup2.hkl]

#
# h,k,l, Fc-squared, Fo-squared, sigma(Fo-squared) and status flag
#
data_I
_shelx_title ' aa in P2(1)/n'
_shelx_refln_list_code          4
_shelx_F_calc_maximum      246.86
_exptl_crystal_F_000      1024.00
_reflns_d_resolution_high  0.7507
 
loop_
 _symmetry_equiv_pos_as_xyz
 'x, y, z'
 '-x+1/2, y+1/2, -z+1/2'
 '-x, -y, -z'
 'x-1/2, -y-1/2, z-1/2'
 
_cell_length_a    13.5120
_cell_length_b    12.7650
_cell_length_c    13.5910
_cell_angle_alpha  90.000
_cell_angle_beta  103.933
_cell_angle_gamma  90.000
 
_shelx_F_squared_multiplier     1.000
 
loop_
 _refln_index_h
 _refln_index_k
 _refln_index_l
 _refln_F_squared_calc
 _refln_F_squared_meas
 _refln_F_squared_sigma
 _refln_observed_status
   2   0   0      602.53      531.86     17.00 o
   8   0   0        5.66        4.49      5.55 o
  10   0   0      370.55      305.33     20.61 o
  12   0   0     1856.20     1967.40     81.28 o
  14   0   0      196.15      218.59     36.13 o
  16   0   0      366.35      410.55     50.71 o
   1   1   0    20606.87    21620.78    209.26 o
   2   1   0      220.20      210.03      7.67 o
   3   1   0     1144.26     1163.54     18.47 o
   4   1   0        4.49        8.04      3.18 o
   5   1   0     3741.07     3759.89     37.95 o
   6   1   0      750.51      783.83     16.19 o
   7   1   0     1373.83     1233.81     29.03 o
   8   1   0      444.09      476.07     14.87 o
   9   1   0       51.78       53.80      7.62 o
  10   1   0      238.51      268.81     16.87 o
  11   1   0     2013.66     1982.74     53.71 o
  12   1   0        0.01        5.16      8.31 o
  13   1   0     1163.61     1166.94     86.33 o
  14   1   0       23.10       25.05     13.42 o
  15   1   0        4.34        7.08     19.95 o
  16   1   0        0.08       22.19     16.36 o
  17   1   0      309.93      306.10     44.54 o
   0   2   0    19695.42    18663.63    254.24 o
   1   2   0     1033.11     1149.90     14.70 o
   2   2   0     2298.06     2279.33     23.35 o
   3   2   0    16797.74    17855.05    129.26 o
   4   2   0     5665.87     5766.10     62.91 o
   5   2   0      270.06      269.51      8.75 o
   6   2   0    11993.12    12092.75     96.21 o
   7   2   0      442.01      469.06     13.49 o
   8   2   0      251.21      268.44     11.67 o
   9   2   0        0.67        2.83      4.91 o
  10   2   0      317.57      305.53     17.86 o
  11   2   0      481.11      456.27     22.81 o
  12   2   0     1813.49     1854.37     44.57 o
  13   2   0       40.99       33.49     11.25 o
  14   2   0      272.03      284.76     53.36 o
  15   2   0        4.53       11.62     14.11 o
  16   2   0       50.33       69.77     29.22 o
   1   3   0      928.23      947.53     13.13 o
   2   3   0    10247.94    10280.89     78.75 o
   3   3   0    21158.56    22717.87    188.32 o
   4   3   0     4601.27     4962.67     49.46 o
   5   3   0    14149.99    14742.67    116.39 o
   6   3   0      350.62      382.15     12.90 o
   7   3   0     3061.15     2957.19     35.48 o
   8   3   0      235.83      251.33     14.67 o
   9   3   0     1050.75     1084.47     42.85 o
  10   3   0      540.25      532.47     22.40 o
  11   3   0      834.79      808.91     35.68 o
  12   3   0      208.97      191.67     31.79 o
  13   3   0      594.11      626.02     28.93 o
  14   3   0       17.34       43.99     13.30 o
  15   3   0       13.64       37.96     24.32 o
  16   3   0       18.72       58.38     30.34 o
   0   4   0    12283.04    11579.62    119.90 o
   1   4   0        9.75        3.16      3.71 o
   2   4   0     2005.38     2053.00     24.44 o
   3   4   0      960.77      927.88     16.46 o
   4   4   0     5689.63     5931.13     55.83 o
   5   4   0      279.06      272.98     12.29 o
   6   4   0       66.44       30.23     11.45 o
   7   4   0        1.20        4.11      4.64 o
   8   4   0     2765.78     2798.09     52.14 o
   9   4   0        6.16       -4.23      6.23 o
  10   4   0       35.70       35.71      9.51 o
  11   4   0      278.26      255.10     18.41 o
  12   4   0      636.39      669.29     28.29 o
  13   4   0        5.70        1.62     11.38 o
  14   4   0       91.87       97.95     37.45 o
  15   4   0      101.09      114.17     50.50 o
  16   4   0       70.49       44.45     29.34 o
   1   5   0     5397.15     5215.46     47.09 o
   2   5   0      613.16      543.08     12.40 o
   3   5   0     3964.48     4077.30     42.46 o
   4   5   0     1787.89     1905.48     27.40 o
   5   5   0     3562.03     3465.19     87.63 o
   6   5   0      257.67      246.31     15.28 o
   7   5   0     1127.22     1041.02     23.06 o
   8   5   0       15.01       19.83      6.48 o
   9   5   0        0.80        2.67      6.55 o
  10   5   0        1.65        7.09      7.86 o
  11   5   0      564.79      509.70     31.89 o
  12   5   0        2.00        4.39     10.81 o
  13   5   0      719.37      674.15     39.60 o
  14   5   0      341.79      350.16     52.60 o
  15   5   0        6.08       -5.82     14.83 o
  16   5   0       90.93      148.40     37.25 o
   0   6   0     3604.45     3507.92     51.06 o
   1   6   0      336.76      308.58      8.94 o
   2   6   0     3851.64     4074.45     37.09 o
   3   6   0     6779.11     7410.71     58.12 o
   4   6   0      115.87      116.72      8.10 o
   5   6   0      281.59      309.52     15.12 o
   6   6   0      489.10      500.78     16.07 o
   7   6   0        6.84       10.33      5.90 o
   8   6   0      499.78      513.62     18.48 o
   9   6   0      480.00      486.85     29.84 o
  10   6   0      141.03      145.13     20.12 o
  11   6   0       71.57       82.31     17.62 o
  12   6   0      787.55      735.41     92.38 o
  13   6   0      316.87      333.94     31.37 o
  14   6   0      119.49      139.60     32.14 o
  15   6   0      287.07      247.16     31.63 o
  16   6   0       49.00       24.38     26.80 o
   1   7   0     6675.30     6820.45     56.10 o
   2   7   0     2910.88     2895.43     34.45 o
   3   7   0      135.47      157.06      7.27 o
   4   7   0      531.26      528.73     15.48 o
   5   7   0       21.27       26.55      5.93 o
   6   7   0      387.49      407.69     20.61 o
   7   7   0     1065.47     1055.06     31.58 o
   8   7   0        6.17       -4.02      9.63 o
   9   7   0       38.62       43.64     12.30 o
  10   7   0       76.82       90.40     14.91 o
  11   7   0      480.37      469.39     32.70 o
  12   7   0       27.33       35.73     15.32 o
  13   7   0      269.08      287.21     30.70 o
  14   7   0      174.60      204.63     28.58 o
  15   7   0        0.32       17.71     25.21 o
   0   8   0     4823.79     5057.93     62.34 o
   1   8   0     1370.64     1318.93     30.52 o
   2   8   0     1189.81     1099.58     20.65 o
   3   8   0     2817.87     2907.43     38.33 o
   4   8   0      867.49      878.99     26.27 o
   5   8   0       14.91       12.49     10.61 o
   6   8   0      315.55      323.99     19.05 o
   7   8   0      281.82      245.90     18.30 o
   8   8   0      747.96      718.28     28.28 o
   9   8   0      231.33      255.22     20.43 o
  10   8   0      187.61      150.31     18.06 o
  11   8   0      249.17      238.32     26.67 o
  12   8   0      312.02      276.14     29.55 o
  13   8   0        0.58      -12.47     12.47 o
  14   8   0      163.40      179.44     81.28 o
  15   8   0       53.34       80.63     33.82 o
   1   9   0      247.73      251.46     19.34 o
   2   9   0      790.21      800.40     22.37 o
   3   9   0       34.16       44.04      8.87 o
   4   9   0      395.02      436.84     20.62 o
   5   9   0      198.34      192.94     15.84 o
   6   9   0      463.71      487.93     32.92 o
   7   9   0      346.42      380.10     22.67 o
   8   9   0      475.73      498.72     26.38 o
   9   9   0        4.03       17.23     10.89 o
  10   9   0      699.36      666.47     47.76 o
  11   9   0       98.85       64.10     16.71 o
  12   9   0       29.66       21.02     15.59 o
  13   9   0      309.62      271.77     31.97 o
  14   9   0       56.73       73.43     31.99 o
   0  10   0      685.10      620.21     28.05 o
   1  10   0      360.69      375.62     15.02 o
   2  10   0      483.35      496.78     36.09 o
   3  10   0      537.27      530.44     39.55 o
   4  10   0      508.85      528.08     23.11 o
   5  10   0      136.34      163.38     16.11 o
   6  10   0       66.86       81.85     13.44 o
   7  10   0      414.08      425.44     24.67 o
   8  10   0      520.96      527.27     27.92 o
   9  10   0     1050.47      990.44     43.21 o
  10  10   0       31.24       23.67     12.74 o
  11  10   0      134.16      134.84     24.82 o
  12  10   0       25.60       22.93     27.39 o
  13  10   0        7.07       11.82     16.18 o
  14  10   0       12.17       38.13     27.15 o
   1  11   0      319.81      364.38     21.22 o
   2  11   0     2686.65     2696.07     65.78 o
   3  11   0        9.88       12.72      8.13 o
   4  11   0     1420.42     1387.02     38.02 o
   5  11   0       57.57       46.59     11.29 o
   6  11   0       12.50        5.81      9.35 o
   7  11   0      692.49      701.20     31.51 o
   8  11   0      230.86      173.49     19.74 o
   9  11   0       23.15       10.87     10.71 o
  10  11   0      189.68      195.45     21.83 o
  11  11   0       15.33       14.38     13.45 o
  12  11   0       25.59       43.78     16.20 o
  13  11   0       38.89       38.55     27.63 o
   0  12   0        7.60      -11.10     13.28 o
   1  12   0      621.35      603.03     27.59 o
   2  12   0       30.21       44.13     16.44 o
   3  12   0     1362.42     1371.35     91.35 o
   4  12   0      171.83      196.95     24.20 o
   5  12   0      156.96      201.07     19.48 o
   6  12   0      280.15      277.08     22.30 o
   7  12   0       39.47       32.40     13.18 o
   8  12   0       81.78       83.01     16.67 o
   9  12   0      211.44      230.10     33.16 o
  10  12   0        0.23        1.20     12.47 o
  11  12   0       14.84       -5.80     12.20 o
  12  12   0       31.52       18.44     21.30 o
   1  13   0       94.46      113.52     21.58 o
   2  13   0     1314.98     1333.04     42.35 o
   3  13   0       53.99       44.41     16.48 o
   4  13   0      369.52      485.58     34.85 o
   5  13   0      235.60      227.53     27.86 o
   6  13   0        5.40       -8.51     15.01 o
   7  13   0      136.60      131.81     25.51 o
   8  13   0      341.22      314.54     26.10 o
   9  13   0        1.35        5.94     13.13 o
  10  13   0      138.93      129.29     23.24 o
  11  13   0        9.21       -6.73     20.75 o
   0  14   0      122.97      139.90     35.59 o
   1  14   0      318.29      288.31     71.46 o
   2  14   0       11.32       -4.92     15.10 o
   3  14   0      314.45      403.74     31.09 o
   4  14   0        0.87       13.77     16.16 o
   5  14   0      214.86      192.79     27.81 o
   6  14   0      121.05       92.01     23.21 o
   7  14   0      266.62      274.97     32.63 o
   8  14   0        2.86       -4.56     17.38 o
   9  14   0      346.24      352.78     38.15 o
   1  15   0      208.18      291.43     34.09 o
   2  15   0      284.93      292.00     33.53 o
   3  15   0      127.77      125.65     34.21 o
   4  15   0      371.39      393.77     50.71 o
   5  15   0        2.86      -11.18     16.46 o
   6  15   0       17.95       -4.54     17.14 o
   7  15   0        0.19       -7.82     16.99 o
   8  15   0       66.02       68.95     25.25 o
   0  16   0       43.52       73.91     33.94 o
   1  16   0      132.09      151.48     29.05 o
   2  16   0        6.55        2.31     19.02 o
   3  16   0      212.01      275.85     36.63 o
   4  16   0        4.65       -2.58     18.95 o
   5  16   0       42.30       21.90     31.76 o
 -17   0   1      149.28      108.56     34.47 o
 -15   0   1      183.40      143.32     32.76 o
 -13   0   1      817.03      809.00     53.60 o
 -11   0   1      463.95      484.99     26.25 o
  -9   0   1     5201.35     5237.63    102.06 o
  -7   0   1       10.56       13.41      5.82 o
  -5   0   1      783.86      857.05     33.88 o
  -3   0   1       35.14       44.51      8.32 o
  -1   0   1     7672.58     7919.65    114.69 o
   1   0   1    23965.12    24810.14    333.99 o
   3   0   1     5735.09     5707.44     67.07 o
   5   0   1      153.58      180.76     11.35 o
   7   0   1     1179.11     1213.88     47.16 o
  11   0   1       70.66       54.37     12.59 o
  13   0   1      281.84      266.28     36.01 o
  15   0   1       30.87       52.95     25.26 o
  17   0   1        2.82      -14.99     24.79 o
 -17   1   1        0.09        3.51     16.74 o
 -16   1   1      270.83      267.76     30.85 o
 -15   1   1        2.60        2.45     12.67 o
 -14   1   1      208.64      277.05     28.14 o
 -13   1   1       65.85       57.59     15.97 o
 -12   1   1     1051.59      934.63     62.22 o
 -11   1   1       46.65       62.67     10.90 o
 -10   1   1     3002.67     3023.47     43.20 o
  -9   1   1        1.75       -0.49      4.86 o
  -8   1   1       53.22       45.58      6.45 o
  -7   1   1      414.71      442.59     13.08 o
  -6   1   1       26.16       24.76      4.51 o
  -5   1   1      236.68      234.09      8.46 o
  -4   1   1     2490.14     2328.38     30.94 o
  -3   1   1    24634.31    25557.29    207.13 o
  -2   1   1     3319.56     3323.57     35.15 o
  -1   1   1     1307.04     1452.56     20.45 o
   0   1   1     2182.40     2395.74     28.48 o
   1   1   1     7009.52     6750.73     70.36 o
   2   1   1     7379.10     7551.83     66.41 o
   3   1   1    18860.42    19569.85    159.35 o
   4   1   1      660.95      616.51     12.41 o
   5   1   1      393.40      371.80     10.77 o
   6   1   1      138.43      131.37      7.86 o
   7   1   1      171.87      170.58      9.43 o
   8   1   1     1898.15     1768.21     29.23 o
   9   1   1      231.73      253.29     12.82 o
  10   1   1      820.80      810.00     35.11 o
  11   1   1       50.47       63.02     13.14 o
  12   1   1      241.68      245.04     25.14 o
  13   1   1      272.67      245.66     24.85 o
  14   1   1      883.52      917.96     45.87 o
  15   1   1       35.33       29.31     19.57 o
  16   1   1       74.83       67.79     21.26 o
 -16   2   1       20.17       16.21     15.69 o
 -15   2   1      336.91      331.37     31.18 o
 -14   2   1      104.29      103.61     20.18 o
 -13   2   1        0.30        6.41      9.43 o
 -12   2   1        3.71        2.17      8.12 o
 -11   2   1     1332.42     1317.70     37.37 o
 -10   2   1       63.82       88.52     11.60 o
  -9   2   1      143.38      153.68     10.10 o
  -8   2   1     4168.98     4344.86     48.54 o
  -7   2   1     3292.16     3383.48     40.22 o
  -6   2   1       94.19       78.86      8.44 o
  -5   2   1     2137.85     1965.82     27.11 o
  -4   2   1    20067.10    20640.81    150.94 o
  -3   2   1    17244.90    17568.66    128.02 o
  -2   2   1    19759.88    20625.38    168.50 o
  -1   2   1     5437.73     5401.44     50.21 o
   0   2   1     3380.60     3082.26     35.74 o
   1   2   1    31916.28    33296.59    316.43 o
   2   2   1     7592.70     7655.02     59.53 o
   3   2   1     6360.50     5969.90     50.81 o
   4   2   1      781.59      830.09     12.84 o
   5   2   1      500.19      531.02     13.03 o
   6   2   1      285.00      255.55      9.94 o
   7   2   1      333.19      264.16     11.33 o
   8   2   1      196.15      186.49     10.34 o
   9   2   1     1450.33     1444.83     40.55 o
  10   2   1      880.93      809.46     26.87 o
  11   2   1      134.94      148.51     15.07 o
  12   2   1      497.67      551.89     27.71 o
  13   2   1      726.47      702.20     29.78 o
  14   2   1       70.39       40.36     15.59 o
  15   2   1      356.70      427.79     50.47 o
  16   2   1        4.07       -5.43     22.61 o
 -16   3   1      593.74      699.03     66.17 o
 -15   3   1        2.34      -11.63     11.63 o
 -14   3   1      285.11      279.03     42.45 o
 -13   3   1       11.73       10.01      9.29 o
 -12   3   1      454.58      486.17     24.46 o
 -11   3   1       29.58        6.36      8.19 o
 -10   3   1     1177.43     1203.23     32.67 o
  -9   3   1        0.79       -0.17      6.09 o
  -8   3   1        8.70        5.88     11.02 o
  -7   3   1     3470.79     3661.28     57.39 o
  -6   3   1       46.23       42.19      6.29 o
  -5   3   1     1506.63     1567.17     24.58 o
  -4   3   1    20969.53    21498.73    158.42 o
  -3   3   1     1108.88     1142.00     17.95 o
  -2   3   1      523.45      516.38     11.02 o
  -1   3   1    10681.32     2690.28   4513.89 o
   0   3   1     1636.68     1781.48     20.95 o
   1   3   1     3745.38     3841.27     33.94 o
   2   3   1    22203.88    22555.27    159.70 o
   3   3   1      793.81      771.71     13.58 o
   4   3   1     1414.71     1661.90     23.05 o
   5   3   1        4.41       -0.61      2.93 o
   6   3   1     1375.84     1313.40     20.82 o
   7   3   1        2.86        1.17      3.59 o
   8   3   1     2612.68     2696.98     49.93 o
   9   3   1     1009.71     1045.41     29.24 o
  10   3   1     1446.07     1430.07     35.94 o
  11   3   1       44.84       58.96     13.37 o
  12   3   1      421.12      430.79     23.69 o
  13   3   1        2.68        4.51      9.51 o
  14   3   1      600.80      634.11     38.70 o
  15   3   1       43.39       43.56     26.03 o
  16   3   1      134.27      139.19     37.07 o
 -16   4   1        4.15       39.08     25.74 o
 -15   4   1      442.26      512.76     38.02 o
 -14   4   1      140.17      140.81     26.74 o
 -13   4   1        1.20        6.33     11.07 o
 -12   4   1      574.83      560.03     26.56 o
 -11   4   1     2389.31     2290.34     48.46 o
 -10   4   1      320.55      309.14     18.79 o
  -9   4   1      686.12      669.52     32.42 o
  -8   4   1       51.60       61.79      8.90 o
  -7   4   1     1413.69     1487.93     27.81 o
  -6   4   1      177.32      210.76     10.91 o
  -5   4   1    15357.70    15590.45    281.56 o
  -4   4   1      323.49      308.00     14.47 o
  -3   4   1     2297.54     2364.20     36.52 o
  -2   4   1    13924.00    13439.30    387.81 o
  -1   4   1     3407.03     3306.03    155.02 o
   0   4   1      386.24      404.86      9.83 o
   1   4   1     8770.23     8805.38     69.33 o
   2   4   1     3220.13     3135.55     31.46 o
   3   4   1     6063.82     5667.45     51.13 o
   4   4   1     6791.68     7067.40     71.73 o
   5   4   1       25.01       27.04      4.92 o
   6   4   1        7.54       16.67      3.72 o
   7   4   1     3330.95     3419.00     44.00 o
   8   4   1      184.12      176.33     13.14 o
   9   4   1     4094.18     4005.64     61.07 o
  10   4   1      593.78      560.61     23.36 o
  11   4   1      179.97      192.28     17.02 o
  12   4   1       96.18       70.18     16.99 o
  13   4   1      635.80      635.62     40.67 o
  14   4   1       34.35       31.85     33.41 o
  15   4   1      183.28      190.40     34.09 o
 -16   5   1       42.93       42.44     27.92 o
 -15   5   1       40.46       53.78     22.08 o
 -14   5   1       27.47       35.59     15.88 o
 -13   5   1      131.59      140.21     22.67 o
 -12   5   1      517.75      569.75     35.13 o
 -11   5   1      237.35      293.48     22.52 o
 -10   5   1     2091.15     2200.04     45.95 o
  -9   5   1       59.81       64.56      9.28 o
  -8   5   1      594.67      604.02     19.35 o
  -7   5   1       95.32      113.55      9.64 o
  -6   5   1     1418.44     1308.36     25.34 o
  -5   5   1      697.38      683.38     24.22 o
  -4   5   1     4424.56     4553.85     80.89 o
  -3   5   1      363.61      314.85     23.91 o
  -2   5   1     9274.66     9540.32     82.20 o
  -1   5   1     1611.07     1711.04     19.98 o
   0   5   1      209.79      251.98     17.97 o
   1   5   1      723.74      695.89     16.05 o
   2   5   1     9476.75     9204.17    118.27 o
   3   5   1    11135.91    12092.67    103.76 o
   4   5   1      130.21      150.23      7.87 o
   5   5   1     1281.84     1137.43     21.07 o
   6   5   1     1252.35     1264.06     23.82 o
   7   5   1     1779.33     1773.80     30.51 o
   8   5   1     1166.07     1154.20     33.32 o
   9   5   1        3.14       -7.94      7.94 o
  10   5   1      579.52      658.95     49.11 o
  11   5   1        1.80       -1.45     10.96 o
  12   5   1      365.82      354.01     29.76 o
  13   5   1        3.07        5.87     12.61 o
  14   5   1      356.47      386.96     40.29 o
  15   5   1      135.19      157.51     25.75 o
  16   5   1        9.06      -19.13     19.13 o
 -16   6   1        0.56        8.09     23.79 o
 -15   6   1      231.85      219.01     61.18 o
 -14   6   1      260.14      217.58     45.81 o
 -13   6   1        0.33        0.23     13.46 o
 -12   6   1        2.61        2.52     11.73 o
 -11   6   1     1302.43     1265.54     48.14 o
 -10   6   1      104.14      100.52     19.80 o
  -9   6   1      456.04      494.80     21.36 o
  -8   6   1       39.07       37.60      8.11 o
  -7   6   1        0.88        4.45      5.54 o
  -6   6   1     1612.57     1610.93     43.56 o
  -5   6   1     1455.42     1339.53     25.33 o
  -4   6   1      228.05      194.01     10.07 o
  -3   6   1     2313.42     2467.31     27.00 o
  -2   6   1     3183.58     3159.94     31.52 o
  -1   6   1      216.13      251.63      8.23 o
   0   6   1      276.17      302.36     10.68 o
   1   6   1    14715.47    14895.10    115.74 o
   2   6   1       19.10       36.37      6.12 o
   3   6   1     2487.46     2450.34     30.36 o
   4   6   1     2135.26     2043.18     28.25 o
   5   6   1        0.48        5.74      6.08 o
   6   6   1        6.24        0.48      4.69 o
   7   6   1     1264.93     1301.81     33.63 o
   8   6   1        0.04        0.22      8.62 o
   9   6   1     1348.57     1280.26     44.60 o
  10   6   1      212.63      209.99     23.01 o
  11   6   1        0.05       -5.83     10.08 o
  12   6   1        9.68      -10.73     10.73 o
  13   6   1      271.79      256.86     47.52 o
  14   6   1       31.27       26.36     17.31 o
  15   6   1      260.86      280.18     33.47 o
  16   6   1       29.76        4.96     21.84 o
 -16   7   1      174.27      126.97     35.77 o
 -15   7   1        1.17      -10.04     12.47 o
 -14   7   1      264.07      215.32     28.67 o
 -13   7   1      257.46      270.52     29.89 o
 -12   7   1      306.59      305.58     30.19 o
 -11   7   1       13.78        9.96     11.56 o
 -10   7   1      151.28      168.01     17.63 o
  -9   7   1      154.87      163.02     20.57 o
  -8   7   1     1430.37     1386.68     37.34 o
  -7   7   1     2296.51     2275.28     49.03 o
  -6   7   1      388.66      373.82     15.45 o
  -5   7   1     1455.40     1504.10     27.92 o
  -4   7   1      171.25      137.56      9.42 o
  -3   7   1       47.26       43.96      4.96 o
  -2   7   1     1194.07     1297.25     19.57 o
  -1   7   1     1239.16     1241.15     19.04 o
   0   7   1     5983.88     6251.09     52.69 o
   1   7   1       67.70       63.06      6.47 o
   2   7   1     6326.95     6120.17     65.31 o
   3   7   1      450.83      435.46     10.80 o
   4   7   1      503.60      515.19     19.62 o
   5   7   1     1789.56     1827.84     38.59 o
   6   7   1      673.15      725.18     25.43 o
   7   7   1      767.50      761.38     33.66 o
   8   7   1      932.11      909.56     35.92 o
   9   7   1      107.36      151.02     23.63 o
  10   7   1       80.63      104.53     18.35 o
  11   7   1      333.02      359.68     30.38 o
  12   7   1      159.90      229.63     58.62 o
  13   7   1       64.24       72.13     19.85 o
  14   7   1      347.02      319.70     69.06 o
  15   7   1       82.45       52.71     29.34 o
 -15   8   1       33.94       33.94     25.09 o
 -14   8   1      173.96      237.08     30.95 o
 -13   8   1       20.80       12.96     13.86 o
 -12   8   1      337.29      331.11     31.62 o
 -11   8   1      302.46      319.01     24.48 o
 -10   8   1       84.49       69.00     13.51 o
  -9   8   1      146.33      155.59     17.22 o
  -8   8   1      171.91      195.79     36.83 o
  -7   8   1       52.64       42.05     10.65 o
  -6   8   1      583.59      580.81     47.55 o
  -5   8   1     1634.13     1608.34     36.95 o
  -4   8   1        1.02        8.11      6.32 o
  -3   8   1     1702.96     1579.46     90.34 o
  -2   8   1      942.62      996.16     21.15 o
  -1   8   1      203.47      239.22      9.58 o
   0   8   1     2799.32     2763.36     29.79 o
   1   8   1     2151.19     2024.55     32.38 o
   2   8   1      238.67      248.97     11.55 o
   3   8   1     4379.04     4302.08     61.65 o
   4   8   1      798.85      707.66     23.79 o
   5   8   1      110.63      125.06     14.24 o
   6   8   1      116.61      115.53     13.24 o
   7   8   1       50.26       54.18     11.32 o
   8   8   1       24.95       19.16      9.12 o
   9   8   1      194.74      165.18     25.30 o
  10   8   1      900.94      919.04     34.65 o
  11   8   1       28.42       34.79     14.99 o
  12   8   1      346.94      342.22     47.52 o
  13   8   1      217.70      212.46     29.13 o
  14   8   1       11.33       14.18     24.97 o
  15   8   1       20.98       42.86     28.10 o
 -15   9   1        4.36      -12.51     22.61 o
 -14   9   1       32.72       16.35     16.58 o
 -13   9   1      375.67      345.67     34.56 o
 -12   9   1       26.85       11.67     14.35 o
 -11   9   1       32.45       18.07     12.27 o
 -10   9   1     1015.57      951.35     36.33 o
  -9   9   1       37.78       49.49     19.92 o
  -8   9   1       73.02       90.70     14.18 o
  -7   9   1      702.46      697.40     42.90 o
  -6   9   1      731.16      749.41     27.64 o
  -5   9   1       78.84       84.83     13.15 o
  -4   9   1     1500.30     1404.13     44.61 o
  -3   9   1      433.87      403.76     25.77 o
  -2   9   1     2239.22     2329.45     30.48 o
  -1   9   1     4616.64     4808.46     47.61 o
   0   9   1      191.88      182.87      8.59 o
   1   9   1      286.34      320.83     13.56 o
   2   9   1     1601.93     1601.47     28.79 o
   3   9   1       59.91       38.60      9.27 o
   4   9   1      334.71      349.84     19.09 o
   5   9   1      595.95      637.23     25.41 o
   6   9   1       75.09      112.27     16.98 o
   7   9   1      520.94      494.13     24.94 o
   8   9   1      991.36      954.06     52.11 o
   9   9   1      125.35      106.45     15.94 o
  10   9   1       67.90       67.91     14.21 o
  11   9   1      241.54      273.93     27.86 o
  12   9   1       57.99       24.89     16.32 o
  13   9   1       47.44       65.56     21.39 o
  14   9   1      174.33       96.22     36.72 o
 -14  10   1      149.86      127.56     41.20 o
 -13  10   1        2.43      -20.34     20.34 o
 -12  10   1      225.64      218.97     23.85 o
 -11  10   1      197.88      168.65     27.60 o
 -10  10   1       86.06       47.99     13.40 o
  -9  10   1      329.55      367.62     25.21 o
  -8  10   1       67.22       70.85     14.38 o
  -7  10   1        2.48        3.71      9.06 o
  -6  10   1      855.17      826.92     30.19 o
  -5  10   1      129.08      111.30     14.12 o
  -4  10   1        3.41        3.88      5.19 o
  -3  10   1      958.50      953.76     47.17 o
  -2  10   1     2173.17     2278.87     43.56 o
  -1  10   1        6.98       -1.12      6.81 o
   0  10   1     2035.11     2030.45     31.47 o
   1  10   1      904.89      870.42     22.18 o
   2  10   1      114.37      110.21     16.37 o
   3  10   1      596.85      620.94     25.93 o
   4  10   1      231.91      226.83     18.32 o
   5  10   1      495.29      571.28     25.71 o
   6  10   1      287.63      343.52     22.00 o
   7  10   1      539.77      562.00     27.61 o
   8  10   1       38.61       25.23     11.13 o
   9  10   1      727.80      685.91     53.78 o
  10  10   1      251.71      270.91     29.93 o
  11  10   1        3.98       11.15     12.65 o
  12  10   1      433.82      490.98     56.67 o
  13  10   1       19.37      -12.63     22.96 o
 -13  11   1       86.64      114.93     34.95 o
 -12  11   1       55.93       82.23     19.34 o
 -11  11   1        1.37        1.39     13.02 o
 -10  11   1      456.40      468.97     32.33 o
  -9  11   1      213.37      210.16     35.24 o
  -8  11   1       73.52       70.57     14.84 o
  -7  11   1      361.85      340.81     40.30 o
  -6  11   1        2.93       12.01      9.57 o
  -5  11   1      334.10      327.79     21.47 o
  -4  11   1      155.66      152.10     20.09 o
  -3  11   1      116.55      161.29     24.26 o
  -2  11   1      161.97      186.94     20.70 o
  -1  11   1      330.19      370.32     21.49 o
   0  11   1      178.08      157.32     12.86 o
   1  11   1        8.36       12.20      8.98 o
   2  11   1      590.25      559.30     35.02 o
   3  11   1      808.85      695.74     30.52 o
   4  11   1       50.43       39.18     12.14 o
   5  11   1      643.79      764.08     30.06 o
   6  11   1      298.96      268.30     21.05 o
   7  11   1      237.66      228.37     37.69 o
   8  11   1      371.45      386.28     25.99 o
   9  11   1        7.73        4.18     10.90 o
  10  11   1      151.81      125.29     19.63 o
  11  11   1      110.08       99.54     22.16 o
  12  11   1        0.18       -3.75     15.01 o
  13  11   1       46.04       24.08     25.91 o
 -12  12   1      204.98      230.36     26.32 o
 -11  12   1       35.03       39.10     15.84 o
 -10  12   1       12.72        9.02     13.43 o
  -9  12   1      106.21      128.92     19.94 o
  -8  12   1      289.16      299.30     24.64 o
  -7  12   1      132.51      133.69     20.60 o
  -6  12   1      447.16      469.71     39.14 o
  -5  12   1      335.18      341.82     29.56 o
  -4  12   1        6.04       14.17     13.59 o
  -3  12   1      576.56      550.18     33.47 o
  -2  12   1      128.02      139.33     20.37 o
  -1  12   1      144.07      150.02     16.78 o
   0  12   1      317.62      398.37     31.22 o
   1  12   1      161.21      162.78     24.40 o
   2  12   1      325.75      336.44     49.11 o
   3  12   1      751.45      800.16     52.51 o
   4  12   1       17.61       14.84      9.94 o
   5  12   1        5.51        2.10      9.93 o
   6  12   1     1013.87     1061.36     37.54 o
   7  12   1        1.22       10.80     11.72 o
   8  12   1        0.13       -5.11     11.24 o
   9  12   1       40.22       62.21     16.06 o
  10  12   1      212.32      231.13     26.34 o
  11  12   1        0.90        0.24     16.09 o
  12  12   1      113.30      122.07     38.78 o
 -11  13   1        5.13       15.77     15.18 o
 -10  13   1       19.05       27.35     15.73 o
  -9  13   1      187.41      168.81     29.30 o
  -8  13   1        3.08       -2.54     19.42 o
  -7  13   1      147.63      149.01     25.13 o
  -6  13   1      243.59      248.49     29.52 o
  -5  13   1      203.83      207.18     26.80 o
  -4  13   1       46.24       80.89     19.85 o
  -3  13   1      232.68      207.88     25.02 o
  -2  13   1       30.18       21.06     12.31 o
  -1  13   1      904.12      964.24     46.44 o
   0  13   1        1.13        5.08     13.35 o
   1  13   1        6.36        9.46     13.86 o
   2  13   1       13.40       19.18     11.87 o
   3  13   1       27.43        3.12     13.35 o
   4  13   1       38.16       47.81     29.81 o
   5  13   1      436.47      429.45     52.83 o
   6  13   1        7.78       23.89     12.07 o
   7  13   1       62.74       59.82     17.19 o
   8  13   1        0.68       12.14     12.73 o
   9  13   1        4.47       17.53     13.69 o
  10  13   1       20.67       25.02     18.07 o
 -10  14   1        9.87       14.03     20.82 o
  -9  14   1        8.60       -2.58     18.39 o
  -8  14   1       31.80       23.98     19.47 o
  -7  14   1        7.57       11.55     17.44 o
  -6  14   1       98.65       90.72     36.54 o
  -5  14   1        5.29        6.06     16.12 o
  -4  14   1       62.53       34.66     17.84 o
  -3  14   1       17.07       19.19     12.67 o
  -2  14   1      268.95      300.97     73.02 o
  -1  14   1       18.20       -0.12     14.14 o
   0  14   1      548.56      638.70     42.26 o
   1  14   1        0.39        3.43     14.34 o
   2  14   1        7.49       -9.30     14.58 o
   3  14   1       73.12       55.54     16.16 o
   4  14   1       85.61      101.50     22.68 o
   5  14   1        6.11       -2.11     14.85 o
   6  14   1       75.66       86.62     22.47 o
   7  14   1        1.16       -4.10     16.31 o
   8  14   1       16.34       -3.42     16.65 o
   9  14   1       91.42      119.83     39.90 o
  -8  15   1        0.08       -8.45     19.13 o
  -7  15   1       90.47       88.42     24.87 o
  -6  15   1        2.81       -3.48     18.17 o
  -5  15   1       67.62       45.52     21.41 o
  -4  15   1       25.30       20.18     18.93 o
  -3  15   1      192.58      152.80     29.04 o
  -2  15   1       33.94       22.90     18.84 o
  -1  15   1      509.38      609.07     45.51 o
   0  15   1       10.44        7.13     15.69 o
   1  15   1      114.56      138.53     26.06 o
   2  15   1      134.46      144.10     26.66 o
   3  15   1       66.10       71.21     22.32 o
   4  15   1       16.27        1.55     13.60 o
   5  15   1      629.55      641.09     43.94 o
   6  15   1        8.26       12.26     19.27 o
   7  15   1       13.91       11.95     20.16 o
  -6  16   1      252.93      250.71     70.07 o
  -5  16   1        0.05        4.07     30.34 o
  -4  16   1        1.30      -11.55     18.05 o
  -3  16   1       18.06       10.28     20.73 o
  -2  16   1      227.06      238.79     34.43 o
  -1  16   1       13.72       17.27     19.12 o
   0  16   1      139.95      204.06     51.65 o
   1  16   1        0.28       -7.58     17.39 o
   2  16   1        0.78       13.00     19.61 o
   3  16   1        0.22       14.89     19.46 o
   4  16   1      128.05      173.61     32.40 o
   5  16   1        6.61      -12.49     18.70 o
 -16   0   2      116.61      134.12     35.89 o
 -14   0   2      340.34      300.87     40.67 o
 -12   0   2     2544.85     2576.17     93.62 o
 -10   0   2      893.86      906.18     31.75 o
  -8   0   2     3167.14     3041.00     55.59 o
  -6   0   2     3850.84     3746.02     87.13 o
  -4   0   2     9671.13     9696.85    157.02 o
   0   0   2    60939.41    59004.93    812.01 o
   2   0   2      400.87      366.67     11.92 o
   4   0   2     8627.67     8477.62     98.32 o
   6   0   2     1096.63     1061.93     28.84 o
   8   0   2     2897.90     2885.53     84.32 o
  12   0   2      488.26      495.32     43.27 o
  14   0   2       61.20       17.65     20.25 o
  16   0   2      667.63      649.03     60.45 o
 -17   1   2       10.08       15.42     18.30 o
 -16   1   2        0.35       -5.32     14.27 o
 -15   1   2      353.70      370.69     49.32 o
 -14   1   2       79.89       53.95     33.00 o
 -13   1   2     1155.30     1065.84     43.76 o
 -12   1   2      100.85       67.29     20.47 o
 -11   1   2       80.50       94.87     12.20 o
 -10   1   2       45.21       36.11      7.55 o
  -9   1   2     4479.99     4528.82     52.57 o
  -8   1   2        5.31       -0.03      4.06 o
  -7   1   2     1998.01     1842.38     27.39 o
  -6   1   2     1005.80     1011.15     26.09 o
  -5   1   2      409.40      441.75     13.98 o
  -4   1   2     4773.50     4969.65     67.08 o
  -3   1   2    16721.55    17443.97    151.72 o
  -2   1   2     1234.72     1190.19     18.49 o
  -1   1   2     4989.37     5399.08     87.36 o
   0   1   2      778.26      858.59     12.68 o
   1   1   2      128.16      108.65      4.60 o
   2   1   2      369.46      415.17     12.21 o
   3   1   2     4589.27     4820.91     60.45 o
   4   1   2      741.13      744.31     17.07 o
   5   1   2    11960.12    11990.23    159.07 o
   6   1   2       14.07        5.39      3.91 o
   7   1   2      225.69      258.69     11.35 o
   8   1   2       10.47       18.85      5.73 o
   9   1   2     1886.40     1931.98     33.04 o
  10   1   2        0.22        0.39      5.99 o
  11   1   2     1602.71     1649.84     40.04 o
  12   1   2       56.83       61.25     15.14 o
  13   1   2       91.33       88.35     18.25 o
  14   1   2        1.96       -7.60     15.08 o
  15   1   2      496.51      466.74     38.66 o
  16   1   2       21.38       19.42     24.20 o
 -17   2   2        1.49       17.06     25.21 o
 -16   2   2      131.14      136.75     24.63 o
 -15   2   2       52.22       31.77     15.90 o
 -14   2   2      349.13      373.08     31.04 o
 -13   2   2        7.10        3.09     17.63 o
 -12   2   2      542.06      563.61     25.44 o
 -11   2   2      221.03      218.91     16.67 o
 -10   2   2      184.83      166.80     14.37 o
  -9   2   2      803.30      852.03     20.43 o
  -8   2   2     1425.75     1544.06     26.07 o
  -7   2   2      567.25      636.16     15.33 o
  -6   2   2     2259.11     2366.10     29.48 o
  -5   2   2      276.20      320.48     13.77 o
  -4   2   2    26420.29    27110.54    225.92 o
  -3   2   2     1290.37     1350.06     22.83 o
  -2   2   2    11980.24    12132.25    105.61 o
  -1   2   2     3185.00     3133.95     33.71 o
   0   2   2     4498.78     4509.58     46.81 o
   1   2   2     3000.35     3036.80     31.68 o
   2   2   2     4534.75     4711.19     40.26 o
   3   2   2       16.06       19.20      4.43 o
   4   2   2    11765.14    11826.13     91.56 o
   5   2   2       34.53       19.50      4.30 o
   6   2   2     3947.62     4024.71     44.02 o
   7   2   2       17.39       14.26      4.93 o
   8   2   2      616.65      614.25     25.04 o
   9   2   2        0.19       -2.95      5.29 o
  10   2   2     2951.02     2869.67     52.01 o
  11   2   2       65.81       74.47     12.52 o
  12   2   2      307.79      283.90     20.33 o
  13   2   2       10.64       20.35     10.58 o
  14   2   2      226.66      307.54     42.74 o
  15   2   2       14.54       -7.56     16.41 o
  16   2   2       62.30       64.22     32.29 o
 -16   3   2        0.57       -6.22     14.70 o
 -15   3   2       36.20       39.23     16.73 o
 -14   3   2        3.59        1.55      9.76 o
 -13   3   2      561.66      592.12     28.09 o
 -12   3   2       28.84       20.48      9.45 o
 -11   3   2      469.16      448.39     22.31 o
 -10   3   2      291.26      308.76     21.25 o
  -9   3   2     3496.98     3505.76     56.17 o
  -8   3   2       24.47       18.98      7.03 o
  -7   3   2    15536.59    16010.04    239.64 o
  -6   3   2      274.09      292.50     12.06 o
  -5   3   2      926.85     1108.03     22.74 o
  -4   3   2     1885.94     2032.19     37.02 o
  -3   3   2      308.22      256.32     10.48 o
  -2   3   2      536.51      534.04     22.90 o
  -1   3   2       48.44       72.62      4.48 o
   0   3   2     2306.14     2179.61     37.75 o
   1   3   2      626.83      646.30     14.25 o
   2   3   2      199.17      189.10      5.20 o
   3   3   2    13765.68    14219.75     94.81 o
   4   3   2      435.50      395.96      9.34 o
   5   3   2     2411.05     2421.46     35.67 o
   6   3   2      552.32      532.17     13.85 o
   7   3   2       91.80      117.31     11.88 o
   8   3   2       53.46       64.08     10.30 o
   9   3   2     1611.70     1624.62     36.64 o
  10   3   2       29.82       36.96     10.09 o
  11   3   2     1525.21     1662.90     41.06 o
  12   3   2       50.58       40.71     14.59 o
  13   3   2      120.19       89.06     18.32 o
  14   3   2       68.13       77.59     19.86 o
  15   3   2      155.76      180.81     40.79 o
  16   3   2        1.37       25.74     26.68 o
 -16   4   2       96.74      142.38     38.84 o
 -15   4   2       37.24       37.54     17.41 o
 -14   4   2      269.63      323.92     23.73 o
 -13   4   2      369.10      360.57     23.48 o
 -12   4   2       34.87       32.42     10.81 o
 -11   4   2     1269.38     1241.45     35.40 o
 -10   4   2     2185.91     2158.17     45.30 o
  -9   4   2       31.92       33.83      9.01 o
  -8   4   2     4701.02     4863.83     58.76 o
  -7   4   2     1081.32     1043.15     31.24 o
  -6   4   2        9.07        4.30      4.68 o
  -5   4   2     2274.33     2378.39     55.47 o
  -4   4   2      455.30      449.73     21.76 o
  -3   4   2      285.72      271.90     15.03 o
  -2   4   2     1708.44     1652.52     21.03 o
  -1   4   2       61.82       72.39      5.00 o
   0   4   2      681.27      699.37     12.79 o
   1   4   2     1375.76     1501.84     48.53 o
   2   4   2     2195.70     2338.61     33.86 o
   3   4   2       28.01       18.32      3.12 o
   4   4   2     3022.01     2932.41     28.85 o
   5   4   2      462.07      501.93     11.30 o
   6   4   2       61.76       57.07      5.57 o
   7   4   2        7.57        9.98      6.20 o
   8   4   2      921.89     1018.48     31.02 o
   9   4   2     1061.23     1036.94     29.50 o
  10   4   2     1500.74     1466.35     48.06 o
  11   4   2      292.79      335.96     28.04 o
  12   4   2      134.82      182.07     60.39 o
  13   4   2        1.08      -11.10     11.10 o
  14   4   2       91.19       93.29     20.72 o
  15   4   2       10.72       30.13     17.37 o
 -16   5   2       31.52       20.20     18.83 o
 -15   5   2      360.64      336.56     33.47 o
 -14   5   2        3.27        2.67     16.82 o
 -13   5   2      336.19      302.27     28.72 o
 -12   5   2      205.63      191.87     18.25 o
 -11   5   2        2.26       -3.54      8.22 o
 -10   5   2       54.67       44.64     10.41 o
  -9   5   2      481.44      475.75     19.12 o
  -8   5   2      531.90      579.14     28.70 o
  -7   5   2     1906.05     1938.86     33.48 o
  -6   5   2     5435.45     5598.33     84.39 o
  -5   5   2       12.50       13.59      5.00 o
  -4   5   2       15.64       33.30      5.61 o
  -3   5   2     2780.74     2728.02     54.68 o
  -2   5   2       36.56       55.10      5.14 o
  -1   5   2     3449.91     3505.31     36.04 o
   0   5   2      527.28      496.57     11.73 o
   1   5   2      104.92      130.82      8.67 o
   2   5   2        9.16        4.89      4.45 o
   3   5   2     6196.11     6154.91     70.43 o
   4   5   2      513.79      553.21     12.69 o
   5   5   2     2948.85     2913.43     35.95 o
   6   5   2       96.72       98.33      8.17 o
   7   5   2      108.82      105.27     12.73 o
   8   5   2      954.43      918.42     35.73 o
   9   5   2      589.51      595.15     32.09 o
  10   5   2       20.14       18.25     12.43 o
  11   5   2      642.74      682.47     44.07 o
  12   5   2      194.10      168.70     26.03 o
  13   5   2        3.55        9.16     12.20 o
  14   5   2       14.09      -16.06     18.12 o
  15   5   2      135.62      132.20     24.92 o
  16   5   2        0.68        3.13     23.85 o
 -16   6   2       30.72       41.73     26.56 o
 -15   6   2      108.82       97.97     21.82 o
 -14   6   2      540.28      538.99     38.94 o
 -13   6   2       99.03       84.27     31.82 o
 -12   6   2       49.24       35.43     25.77 o
 -11   6   2       12.68       -8.30     10.48 o
 -10   6   2        2.60       -3.97      7.34 o
  -9   6   2      254.24      279.11     16.05 o
  -8   6   2     1575.99     1537.18     31.60 o
  -7   6   2      691.72      667.05     24.84 o
  -6   6   2      876.45      921.64     22.44 o
  -5   6   2     1878.00     1802.88     30.21 o
  -4   6   2     2496.85     2485.22     34.81 o
  -3   6   2      365.45      347.18     11.21 o
  -2   6   2     9227.04     9275.05     92.77 o
  -1   6   2     1351.72     1344.80     20.88 o
   0   6   2        6.89        7.59      3.30 o
   1   6   2     1214.56     1209.64     17.55 o
   2   6   2        6.50        9.65      5.28 o
   3   6   2     3153.96     3156.62     56.11 o
   4   6   2     5530.41     5594.90     65.87 o
   5   6   2       32.40       24.69      7.33 o
   6   6   2     1087.68     1054.57     31.65 o
   7   6   2      291.16      308.30     18.05 o
   8   6   2        9.05       14.31      8.09 o
   9   6   2      541.06      581.32     32.60 o
  10   6   2      732.58      656.43     75.41 o
  11   6   2      272.28      218.50     55.19 o
  12   6   2      218.84      178.75     24.33 o
  13   6   2      176.80      225.65     36.39 o
  14   6   2      188.85      168.47     33.65 o
  15   6   2       57.73       24.67     25.85 o
 -16   7   2      232.54      245.98     45.87 o
 -15   7   2      257.36      259.80     83.11 o
 -14   7   2        5.41        7.23     14.48 o
 -13   7   2       48.77       41.10     15.86 o
 -12   7   2       38.52       42.08     15.19 o
 -11   7   2       92.46       71.66     13.98 o
 -10   7   2       26.46       31.18     10.59 o
  -9   7   2     3090.20     2994.20     59.02 o
  -8   7   2      409.89      401.23     22.15 o
  -7   7   2      843.97      841.36     27.22 o
  -6   7   2     1925.80     1991.73     45.99 o
  -5   7   2       20.19       14.95      5.82 o
  -4   7   2      288.88      286.20     12.68 o
  -3   7   2     1519.92     1484.91     21.65 o
  -2   7   2      244.21      271.34      8.72 o
  -1   7   2      614.05      599.29     16.81 o
   0   7   2     3650.34     3802.08     37.10 o
   1   7   2      697.58      720.10     15.52 o
   2   7   2        8.07        8.19      5.57 o
   3   7   2     1107.37     1013.34     35.34 o
   4   7   2      547.87      483.35     19.56 o
   5   7   2      764.58      778.00     33.49 o
   6   7   2       43.67       25.66     11.96 o
   7   7   2        0.11        0.23      7.58 o
   8   7   2      679.83      677.93     26.78 o
   9   7   2      468.05      455.36     33.38 o
  10   7   2      261.47      302.73     27.86 o
  11   7   2      380.61      390.76     49.58 o
  12   7   2      241.54      286.23     30.27 o
  13   7   2       25.32       21.29     25.74 o
  14   7   2       94.49      106.83     23.73 o
  15   7   2      205.01      191.20     41.32 o
 -15   8   2        5.39       -2.24     24.85 o
 -14   8   2      260.49      318.10     34.19 o
 -13   8   2      589.67      599.96     42.06 o
 -12   8   2       90.27      110.82     20.96 o
 -11   8   2      180.58      208.96     20.88 o
 -10   8   2      282.57      291.25     22.27 o
  -9   8   2      704.49      638.87     28.30 o
  -8   8   2      571.78      561.97     25.89 o
  -7   8   2      141.19      149.61     26.23 o
  -6   8   2      208.08      202.19     12.92 o
  -5   8   2     1597.09     1563.35     29.94 o
  -4   8   2       61.32       76.54     10.03 o
  -3   8   2     1864.86     1857.97     30.62 o
  -2   8   2     2356.89     2180.62     25.69 o
  -1   8   2      612.89      587.20     13.98 o
   0   8   2      664.44      646.86     13.36 o
   1   8   2       58.61       52.82      7.04 o
   2   8   2       24.73       30.96      6.22 o
   3   8   2      252.65      215.08     14.70 o
   4   8   2     2051.15     2105.03     42.33 o
   5   8   2      683.97      659.90     24.46 o
   6   8   2       51.42       54.69     10.84 o
   7   8   2      400.98      452.50     23.17 o
   8   8   2       15.58       37.90     10.57 o
   9   8   2      146.62      148.67     17.20 o
  10   8   2      811.02      747.90     41.34 o
  11   8   2      199.58      170.73     25.09 o
  12   8   2      249.26      259.04     30.44 o
  13   8   2      183.49      234.92     30.63 o
  14   8   2        1.05       26.15     24.50 o
 -15   9   2      110.21      113.22     36.66 o
 -14   9   2      102.41       40.06     18.20 o
 -13   9   2      173.92      168.15     26.40 o
 -12   9   2       87.28      108.55     18.13 o
 -11   9   2       52.42       61.38     14.55 o
 -10   9   2      674.46      671.86     31.54 o
  -9   9   2      420.89      432.65     29.53 o
  -8   9   2        7.78        3.24      8.99 o
  -7   9   2        8.20       15.64      8.99 o
  -6   9   2      482.23      497.09     23.81 o
  -5   9   2       94.54       98.88     12.43 o
  -4   9   2      701.89      651.64     25.02 o
  -3   9   2     1157.25     1181.42     25.25 o
  -2   9   2      861.65      821.82     17.69 o
  -1   9   2      587.88      592.47     17.81 o
   0   9   2     1039.38      975.16     34.60 o
   1   9   2       54.42       49.11      7.55 o
   2   9   2      805.47      783.21     20.41 o
   3   9   2      462.21      431.65     20.20 o
   4   9   2        2.41        3.83      7.13 o
   5   9   2      139.45      155.86     16.69 o
   6   9   2     1228.11     1197.59     35.33 o
   7   9   2       64.11       47.48     11.80 o
   8   9   2     1076.62     1124.45     55.60 o
   9   9   2      222.37      230.87     21.21 o
  10   9   2       18.18       10.41     10.97 o
  11   9   2      256.69      259.77     30.39 o
  12   9   2      160.29      120.52     22.75 o
  13   9   2       29.49        6.08     15.50 o
  14   9   2       10.45       16.41     24.79 o
 -14  10   2        6.61       20.66     27.92 o
 -13  10   2       79.03       78.06     21.19 o
 -12  10   2       21.85       -3.88     12.34 o
 -11  10   2      445.82      419.77     29.40 o
 -10  10   2      200.91      166.04     20.15 o
  -9  10   2      421.19      365.36     24.90 o
  -8  10   2      219.29      222.52     24.09 o
  -7  10   2       88.81       91.11     14.20 o
  -6  10   2       70.54       50.04     11.41 o
  -5  10   2      832.48      746.78     27.73 o
  -4  10   2      697.07      704.87     25.50 o
  -3  10   2        8.61        7.97     20.84 o
  -2  10   2      499.82      522.35     21.76 o
  -1  10   2     1439.52     1471.07     29.40 o
   0  10   2      418.73      416.19     15.20 o
   1  10   2     1126.54     1124.49     23.69 o
   2  10   2        1.33        3.68      6.92 o
   3  10   2       46.18       57.60     13.29 o
   4  10   2     1348.30     1397.44     37.78 o
   5  10   2      148.45      122.65     14.98 o
   6  10   2       21.20        2.32      8.64 o
   7  10   2     1344.32     1419.46     41.46 o
   8  10   2        0.65        6.90     10.23 o
   9  10   2      100.80      115.35     17.66 o
  10  10   2       44.58       25.59     15.33 o
  11  10   2      186.46      164.85     25.70 o
  12  10   2       72.94       64.74     20.09 o
  13  10   2       87.97      134.59     37.48 o
 -13  11   2       52.78       34.40     21.12 o
 -12  11   2      100.96      105.07     18.73 o
 -11  11   2       38.53       27.92     14.69 o
 -10  11   2      235.54      216.40     23.39 o
  -9  11   2      345.39      321.40     24.92 o
  -8  11   2        0.55        6.13     10.12 o
  -7  11   2      151.79      156.82     18.26 o
  -6  11   2      377.36      402.52     32.44 o
  -5  11   2       77.86       72.05     17.63 o
  -4  11   2     2982.90     2775.64     71.09 o
  -3  11   2       29.23       45.15     13.68 o
  -2  11   2       18.50       12.20     11.11 o
  -1  11   2      169.28      190.85     25.74 o
   0  11   2      952.88     1027.20     23.77 o
   1  11   2       25.90       14.02      7.56 o
   2  11   2      763.78      724.26     26.92 o
   3  11   2      273.82      306.05     31.05 o
   4  11   2       44.51       53.18     11.92 o
   5  11   2      141.24      170.38     24.42 o
   6  11   2      511.69      553.96     27.74 o
   7  11   2       48.17       21.95     11.32 o
   8  11   2      400.25      469.29     28.35 o
   9  11   2      154.95      150.23     24.41 o
  10  11   2        2.83      -13.31     13.31 o
  11  11   2       13.68       14.61     15.91 o
  12  11   2      334.56      282.99     49.11 o
 -12  12   2        1.87        7.73     14.20 o
 -11  12   2      281.31      325.75     50.82 o
 -10  12   2       87.02       89.31     18.42 o
  -9  12   2       18.13       29.79     19.71 o
  -8  12   2      150.09      158.39     26.85 o
  -7  12   2       92.78       91.09     21.30 o
  -6  12   2        0.33        7.08     13.63 o
  -5  12   2     1378.24     1403.05     53.56 o
  -4  12   2       38.28       16.70     13.85 o
  -3  12   2      384.04      370.20     29.54 o
  -2  12   2       50.08       69.46     21.87 o
  -1  12   2      102.93      105.07     15.07 o
   0  12   2      141.19       97.86     19.45 o
   1  12   2      971.20     1005.63     34.64 o
   2  12   2      672.54      677.37     28.16 o
   3  12   2       39.79       18.67      9.82 o
   4  12   2      688.24      726.33     30.33 o
   5  12   2       76.54       45.17     12.30 o
   6  12   2       87.81       66.21     14.62 o
   7  12   2      921.19      955.70     37.14 o
   8  12   2        4.67        0.37     14.03 o
   9  12   2        7.93      -13.98     13.98 o
  10  12   2       11.66        4.81     18.30 o
  11  12   2       56.02       23.32     26.74 o
 -11  13   2        1.24      -11.86     18.57 o
 -10  13   2       94.06       89.57     27.07 o
  -9  13   2       13.17       18.51     18.77 o
  -8  13   2        1.94       19.71     17.59 o
  -7  13   2      100.76       77.03     21.61 o
  -6  13   2      501.09      534.75     38.17 o
  -5  13   2        0.24      -12.21     12.21 o
  -4  13   2      815.95      791.56     42.79 o
  -3  13   2        2.01        9.46     13.57 o
  -2  13   2       92.21       86.61     16.25 o
  -1  13   2      187.53      177.37     25.54 o
   0  13   2      794.25      860.26     61.86 o
   1  13   2      171.69      211.37     26.51 o
   2  13   2     1171.01     1275.94     41.69 o
   3  13   2      626.47      645.46     67.26 o
   4  13   2        0.99       10.84     14.62 o
   5  13   2        5.22        5.52     10.97 o
   6  13   2      476.07      486.18     29.16 o
   7  13   2        2.45       -6.13     11.47 o
   8  13   2      368.74      325.19     60.09 o
   9  13   2       17.98        4.48     14.70 o
  10  13   2        6.87       10.90     17.42 o
 -10  14   2       51.81       58.04     23.86 o
  -9  14   2      157.64      149.60     29.98 o
  -8  14   2      143.94      128.71     42.47 o
  -7  14   2       58.27      102.36     24.71 o
  -6  14   2        2.06       11.70     19.07 o
  -5  14   2      550.16      586.38     40.33 o
  -4  14   2       21.02       37.12     17.52 o
  -3  14   2      203.08      207.45     27.30 o
  -2  14   2        9.24      -10.02     13.22 o
  -1  14   2      227.81      243.19     30.09 o
   0  14   2      252.78      270.82     31.73 o
   1  14   2      606.97      655.22     42.93 o
   2  14   2        2.22        3.18     14.08 o
   3  14   2       66.25       35.18     14.65 o
   4  14   2      128.51      156.59     25.74 o
   5  14   2       17.57       24.44     17.93 o
   6  14   2       50.18       35.58     19.17 o
   7  14   2      573.57      645.37     62.63 o
   8  14   2        6.23        5.12     15.47 o
   9  14   2       55.46      102.77     24.53 o
  -8  15   2        0.29       -3.36     18.61 o
  -7  15   2        2.98       38.98     21.64 o
  -6  15   2      219.91      289.44     35.06 o
  -5  15   2       21.46       12.10     20.48 o
  -4  15   2      427.62      497.62     60.80 o
  -3  15   2      119.44      152.96     28.59 o
  -2  15   2       58.13       51.19     31.79 o
  -1  15   2      300.68      314.04     34.98 o
   0  15   2      125.56      124.47     25.78 o
   1  15   2       43.30       41.43     19.58 o
   2  15   2      305.97      319.09     35.18 o
   3  15   2        1.61        0.17     16.75 o
   4  15   2       63.77       60.61     17.38 o
   5  15   2        2.14        9.08     18.49 o
   6  15   2       16.76       36.36     29.04 o
   7  15   2       11.24       32.94     29.28 o
  -6  16   2        0.81       -2.66     18.15 o
  -5  16   2      204.27      251.76     52.24 o
  -4  16   2        4.01        8.31     20.02 o
  -3  16   2       11.64        4.48     20.37 o
  -2  16   2        9.05       19.37     21.25 o
  -1  16   2        5.67        0.37     17.85 o
   0  16   2       53.50       39.98     24.35 o
   1  16   2      341.31      342.44     38.69 o
   2  16   2       27.55       -0.94     18.86 o
   3  16   2       21.88       23.57     20.50 o
   4  16   2       30.61       19.84     27.30 o
   5  16   2      112.41      148.46     44.27 o
 -17   0   3       41.40       43.86     30.75 o
 -15   0   3      241.39      359.37     46.28 o
 -13   0   3      545.30      576.78     49.29 o
 -11   0   3     1381.46     1344.00     42.62 o
  -9   0   3      316.41      380.38     28.60 o
  -5   0   3      384.89      307.43     22.55 o
  -3   0   3    33741.73    34818.61    480.62 o
  -1   0   3    34539.65    33773.68    322.44 o
   1   0   3      259.23      226.37     10.42 o
   3   0   3       76.67      125.89      9.67 o
   5   0   3     2290.71     2179.16     51.86 o
   7   0   3     4807.87     4857.49     76.07 o
   9   0   3      408.87      400.25     26.80 o
  11   0   3       92.18       79.83     19.21 o
  13   0   3     1337.50     1228.41     66.82 o
  15   0   3      613.49      562.32     55.25 o
 -17   1   3        4.22        8.90     17.25 o
 -16   1   3       30.57       26.59     17.34 o
 -15   1   3       69.22       59.44     18.86 o
 -14   1   3      250.39      333.19     30.10 o
 -13   1   3       20.12        6.25     11.04 o
 -12   1   3     1561.24     1623.38    110.92 o
 -11   1   3       83.11       78.87     13.41 o
 -10   1   3     1654.38     1663.96     30.97 o
  -9   1   3      381.14      370.72     15.52 o
  -8   1   3     2472.07     2458.78     34.79 o
  -7   1   3        0.04       -0.85      3.66 o
  -6   1   3     2218.19     2049.89     43.55 o
  -5   1   3        8.18       -2.84      5.75 o
  -4   1   3       21.55       14.85      5.25 o
  -3   1   3     9522.06     9413.04    176.28 o
  -2   1   3     7019.13     7330.38     69.82 o
  -1   1   3      424.25      467.51     10.22 o
   0   1   3      462.16      477.07     11.32 o
   1   1   3     1594.61     1627.93     21.79 o
   2   1   3     6902.19     7390.28     60.42 o
   3   1   3       29.77       17.41      4.01 o
   4   1   3       19.65       15.42      3.95 o
   5   1   3      220.77      244.17     10.03 o
   6   1   3     4688.83     4783.83     59.52 o
   7   1   3     1253.98     1346.67     35.84 o
   8   1   3      277.31      281.82     18.27 o
   9   1   3        0.37       -1.18      5.40 o
  10   1   3      403.60      393.63     17.84 o
  11   1   3       37.68       28.53     11.59 o
  12   1   3     1268.84     1320.91     38.00 o
  13   1   3       72.11       61.27     16.39 o
  14   1   3       29.63        0.49     14.23 o
  15   1   3        0.11        9.09     22.61 o
  16   1   3       33.60       39.73     28.22 o
 -17   2   3       74.61       56.76     21.56 o
 -16   2   3        4.94       18.48     16.17 o
 -15   2   3       10.15       17.05     15.02 o
 -14   2   3       55.32       68.75     17.11 o
 -13   2   3      334.64      346.64     22.12 o
 -12   2   3        3.20        8.69      8.05 o
 -11   2   3     1330.21     1311.11     41.66 o
 -10   2   3      319.34      346.93     24.96 o
  -9   2   3        3.04       -0.03      4.71 o
  -8   2   3     1123.93     1080.24     21.66 o
  -7   2   3     9880.23     9916.03     85.70 o
  -6   2   3      698.00      670.43     20.28 o
  -5   2   3     1622.28     1543.95     48.55 o
  -4   2   3      689.01      738.74     18.83 o
  -3   2   3     1616.17     1585.81     21.09 o
  -2   2   3     3289.32     3418.45     33.73 o
  -1   2   3     4944.56     4450.57     39.81 o
   0   2   3     2309.62     2216.85     21.49 o
   1   2   3     7405.57     7366.17     59.05 o
   2   2   3     2432.00     2530.56     27.21 o
   3   2   3      102.98       98.25      7.19 o
   4   2   3       54.88       41.95      6.65 o
   5   2   3     1459.18     1446.50     25.51 o
   6   2   3      102.50       98.61      7.72 o
   7   2   3     5303.82     5323.35     56.78 o
   8   2   3     1453.82     1417.89     27.03 o
   9   2   3      724.81      750.99     29.03 o
  10   2   3      410.94      433.26     22.23 o
  11   2   3      158.61      171.14     33.97 o
  12   2   3      276.11      282.40     20.56 o
  13   2   3      604.62      635.32     69.24 o
  14   2   3      102.97       75.14     26.92 o
  15   2   3       24.38       29.69     24.44 o
  16   2   3       69.64       79.16     33.53 o
 -17   3   3        1.36       -3.01     23.73 o
 -16   3   3      165.92      118.19     23.88 o
 -15   3   3       24.66       41.13     18.02 o
 -14   3   3       20.05       32.46     12.30 o
 -13   3   3        0.24       -8.30      8.30 o
 -12   3   3      221.38      226.35     22.44 o
 -11   3   3        0.38        6.72      8.01 o
 -10   3   3      156.68      174.36     15.11 o
  -9   3   3      684.65      667.74     23.69 o
  -8   3   3     4740.27     4589.33     63.82 o
  -7   3   3     4647.07     4845.28     46.29 o
  -6   3   3    14136.49    13927.64    164.68 o
  -5   3   3      157.14      150.44     10.49 o
  -4   3   3     5310.56     5277.40     69.23 o
  -3   3   3     1893.84     1923.47     24.20 o
  -2   3   3     2201.41     2039.04     33.51 o
  -1   3   3     1998.53     2069.28     45.94 o
   0   3   3     1110.96      975.99     14.77 o
   1   3   3     2344.76     2305.03     27.80 o
   2   3   3     3251.68     3402.94     32.98 o
   3   3   3      782.62      757.46     12.31 o
   4   3   3     1693.59     1675.85     32.45 o
   5   3   3        0.92        0.17      3.47 o
   6   3   3     3721.62     3636.07     42.12 o
   7   3   3      558.00      554.06     16.06 o
   8   3   3      801.29      761.87     19.62 o
   9   3   3      850.44      885.64     27.20 o
  10   3   3      447.59      464.42     22.06 o
  11   3   3      165.10      176.18     21.50 o
  12   3   3      943.23     1024.04     43.99 o
  13   3   3      118.93      123.65     21.75 o
  14   3   3      160.78      193.35     29.87 o
  15   3   3        1.90       10.63     24.38 o
 -16   4   3       13.89       -0.71     22.79 o
 -15   4   3        1.13       -5.17     16.84 o
 -14   4   3      122.59      108.80     22.93 o
 -13   4   3       35.93       21.09     15.66 o
 -12   4   3        2.43        7.26     14.12 o
 -11   4   3      530.02      515.24     59.68 o
 -10   4   3        8.51        6.98      8.05 o
  -9   4   3       16.16       14.81      7.94 o
  -8   4   3     1056.56     1088.36     25.49 o
  -7   4   3     6359.28     6306.61     67.91 o
  -6   4   3      635.80      678.63     18.37 o
  -5   4   3     3865.66     3729.53     51.44 o
  -4   4   3     5365.31     5647.51     65.42 o
  -3   4   3       79.33       93.31      8.01 o
  -2   4   3      663.93      714.52     13.98 o
  -1   4   3      414.16      370.83     13.50 o
   0   4   3      101.86       92.31      4.94 o
   1   4   3     3103.74     3068.99     39.75 o
   2   4   3       76.32       53.57      6.53 o
   3   4   3       53.14       35.65      5.89 o
   4   4   3     1937.54     1984.50     23.05 o
   5   4   3     3926.53     3796.46     37.03 o
   6   4   3        2.51        2.87      4.24 o
   7   4   3     5226.01     5240.43     78.42 o
   8   4   3      777.85      702.37     23.17 o
   9   4   3      511.53      574.18     31.32 o
  10   4   3      355.14      324.51     26.18 o
  11   4   3     1214.07     1287.15     91.44 o
  12   4   3       69.19       51.38     16.09 o
  13   4   3      220.83      253.74     28.14 o
  14   4   3       26.74       19.64     16.01 o
  15   4   3       48.20       19.17     17.22 o
 -16   5   3       51.00       17.15     17.26 o
 -15   5   3      108.36      101.79     22.01 o
 -14   5   3      358.05      390.74     63.93 o
 -13   5   3        2.08        0.66      9.30 o
 -12   5   3      750.63      771.70     31.02 o
 -11   5   3       61.16       50.40     11.56 o
 -10   5   3     2878.36     2799.12     53.54 o
  -9   5   3      878.63      837.00     25.65 o
  -8   5   3     1193.40     1171.60     27.16 o
  -7   5   3        1.04       10.27      5.89 o
  -6   5   3     7982.58     7922.05     82.84 o
  -5   5   3      962.97      976.67     21.39 o
  -4   5   3     2045.01     2202.09     45.82 o
  -3   5   3     1759.93     1706.68     42.05 o
  -2   5   3      567.55      557.14     13.14 o
  -1   5   3      159.48      151.06      9.82 o
   0   5   3      918.99      865.96     14.40 o
   1   5   3     2895.89     3139.01     67.56 o
   2   5   3      147.42      159.91     10.29 o
   3   5   3     2921.58     3056.41     54.41 o
   4   5   3     1481.52     1536.96     21.73 o
   5   5   3     2344.33     2362.48     57.82 o
   6   5   3     7587.18     7525.71     89.66 o
   7   5   3        8.27       14.11      9.86 o
   8   5   3      177.07      204.49     20.70 o
   9   5   3      276.94      280.00     24.69 o
  10   5   3      434.76      510.91     45.78 o
  11   5   3      297.63      298.60     59.32 o
  12   5   3      392.55      449.15     33.40 o
  13   5   3       45.58       44.25     16.75 o
  14   5   3      141.89      152.81     25.26 o
  15   5   3      112.08       58.56     30.99 o
 -16   6   3      116.39      168.41     37.37 o
 -15   6   3      115.01       97.79     20.89 o
 -14   6   3      382.11      416.62     35.13 o
 -13   6   3      193.23      194.56     24.70 o
 -12   6   3        7.11        3.99      9.57 o
 -11   6   3     2518.28     2571.75     54.47 o
 -10   6   3      160.28      182.73     14.97 o
  -9   6   3       66.59       68.86     10.08 o
  -8   6   3      928.44      936.14     30.68 o
  -7   6   3     1453.74     1394.33     29.55 o
  -6   6   3       19.19       19.90      6.53 o
  -5   6   3      590.19      522.17     22.46 o
  -4   6   3     2430.98     2388.40     30.78 o
  -3   6   3        3.11        2.81      3.90 o
  -2   6   3      550.39      536.78     13.49 o
  -1   6   3     5572.50     5501.70     52.85 o
   0   6   3      718.42      809.67     17.50 o
   1   6   3     2424.27     2345.43     37.79 o
   2   6   3     1733.55     1651.56     35.26 o
   3   6   3      461.10      416.31     16.63 o
   4   6   3      573.74      583.93     21.44 o
   5   6   3     4658.23     4553.93     64.52 o
   6   6   3       93.71      106.51     12.19 o
   7   6   3     1699.48     1762.65     39.81 o
   8   6   3      341.45      324.77     25.12 o
   9   6   3        0.60       -7.05     11.42 o
  10   6   3      194.31      170.00     22.53 o
  11   6   3      447.99      406.73     31.95 o
  12   6   3      526.99      497.78     35.69 o
  13   6   3       92.54       92.46     21.30 o
  14   6   3      115.10      116.60     25.02 o
  15   6   3        9.51       23.79     26.39 o
 -16   7   3       17.01       13.52     25.32 o
 -15   7   3      161.85      179.81     28.09 o
 -14   7   3       10.52       -5.84     13.96 o
 -13   7   3        0.46       -7.04     11.01 o
 -12   7   3      458.90      505.88     45.01 o
 -11   7   3      197.08      173.06     19.14 o
 -10   7   3       46.99       44.14      9.98 o
  -9   7   3     1206.42     1224.53     30.67 o
  -8   7   3      411.50      398.96     18.13 o
  -7   7   3      130.50      146.68     11.99 o
  -6   7   3     2205.04     2171.76     36.94 o
  -5   7   3      368.14      347.08     17.03 o
  -4   7   3      106.04       95.14     10.65 o
  -3   7   3      535.47      484.00     12.70 o
  -2   7   3     2047.83     2158.12     29.95 o
  -1   7   3       73.08       72.10      6.37 o
   0   7   3     8523.63     8847.04     77.09 o
   1   7   3      920.43      907.05     23.81 o
   2   7   3     2200.31     2165.47     38.97 o
   3   7   3      936.09      936.01     25.69 o
   4   7   3      275.95      245.20     15.30 o
   5   7   3     2458.99     2432.75     45.92 o
   6   7   3     1319.19     1250.02     33.45 o
   7   7   3       20.22       25.72      9.37 o
   8   7   3       14.69        9.73      8.73 o
   9   7   3      555.05      532.02     33.41 o
  10   7   3      214.94      213.55     25.45 o
  11   7   3        2.05       -3.32     10.95 o
  12   7   3      417.98      415.30     35.02 o
  13   7   3      204.41      187.56     34.62 o
  14   7   3       47.71       37.25     24.79 o
 -15   8   3        0.15        8.32     25.80 o
 -14   8   3        5.02       14.30     14.68 o
 -13   8   3       53.94       33.51     16.08 o
 -12   8   3      172.89      129.89     22.58 o
 -11   8   3      212.48      224.99     21.77 o
 -10   8   3      173.32      169.55     18.86 o
  -9   8   3        9.65        3.60      9.13 o
  -8   8   3      443.85      425.07     23.50 o
  -7   8   3     1194.25     1167.91     28.51 o
  -6   8   3       81.28       79.42      9.66 o
  -5   8   3      719.42      671.55     20.19 o
  -4   8   3     5604.15     5737.78     63.80 o
  -3   8   3     1744.34     1807.39     26.12 o
  -2   8   3     1667.91     1643.77     27.69 o
  -1   8   3     4439.64     4419.74     48.72 o
   0   8   3        7.64        4.37      4.98 o
   1   8   3     2362.78     2217.81     40.59 o
   2   8   3       14.46       10.99      6.54 o
   3   8   3      631.34      625.10     22.45 o
   4   8   3      464.90      437.80     31.34 o
   5   8   3     3086.31     3125.13     55.37 o
   6   8   3       27.65       28.54      9.51 o
   7   8   3        6.87        7.37      8.69 o
   8   8   3     1229.86     1260.84     37.92 o
   9   8   3       30.48       52.46     15.67 o
  10   8   3      481.52      462.35     34.63 o
  11   8   3      625.79      650.09     41.21 o
  12   8   3        3.29        6.39     13.68 o
  13   8   3      186.03      197.49     51.24 o
  14   8   3        9.85       -5.25     22.61 o
 -15   9   3       10.20       11.63     24.03 o
 -14   9   3        3.39       15.39     16.02 o
 -13   9   3       56.83       18.17     15.52 o
 -12   9   3      412.48      383.86     31.46 o
 -11   9   3      303.94      278.88     23.91 o
 -10   9   3      312.70      290.21     27.61 o
  -9   9   3      718.63      815.66     32.57 o
  -8   9   3        2.66       11.09      9.42 o
  -7   9   3      279.96      277.07     19.80 o
  -6   9   3     1360.65     1378.10     36.96 o
  -5   9   3      344.86      396.55     20.51 o
  -4   9   3       32.53       38.94      7.97 o
  -3   9   3     1407.58     1434.22     28.15 o
  -2   9   3       23.97        5.68      6.47 o
  -1   9   3      314.54      335.66     14.64 o
   0   9   3     1920.23     1827.63     30.61 o
   1   9   3       61.87       52.71      7.13 o
   2   9   3      544.08      526.04     27.10 o
   3   9   3      507.71      485.44     21.81 o
   4   9   3       59.71       85.73     16.40 o
   5   9   3      270.07      297.23     19.41 o
   6   9   3      731.38      770.19     29.02 o
   7   9   3       34.03       34.50     10.92 o
   8   9   3      123.28      174.90     23.44 o
   9   9   3     1060.72     1032.52     94.12 o
  10   9   3      222.60      283.01     30.37 o
  11   9   3       80.03       46.60     17.42 o
  12   9   3      101.17      100.19     22.60 o
  13   9   3       15.45       11.39     23.43 o
 -14  10   3       64.09       67.83     31.29 o
 -13  10   3      148.36      112.09     23.22 o
 -12  10   3       19.87        8.45     12.17 o
 -11  10   3       82.71       69.13     15.53 o
 -10  10   3      393.05      421.01     27.39 o
  -9  10   3        5.41        2.52      9.93 o
  -8  10   3      905.11      902.85     33.79 o
  -7  10   3      465.92      538.75     26.75 o
  -6  10   3      150.91      126.16     15.05 o
  -5  10   3      412.64      461.18     22.68 o
  -4  10   3      469.87      533.08     31.10 o
  -3  10   3      144.62      169.88     15.05 o
  -2  10   3      316.91      290.97     17.62 o
  -1  10   3     2170.70     2099.08     42.51 o
   0  10   3       70.88       74.79      8.49 o
   1  10   3      386.06      354.00     14.63 o
   2  10   3      175.36      214.18     17.74 o
   3  10   3       62.95       59.09     18.99 o
   4  10   3      393.67      339.10     20.46 o
   5  10   3     2034.03     1965.18     54.52 o
   6  10   3        4.99        2.09      8.90 o
   7  10   3       91.95       92.29     15.04 o
   8  10   3      404.84      378.38     40.05 o
   9  10   3       99.31       66.04     19.20 o
  10  10   3      508.09      580.59     41.19 o
  11  10   3       30.40       42.27     20.01 o
  12  10   3       23.11       -0.94     20.66 o
  13  10   3       30.58       10.27     24.14 o
 -13  11   3       20.20       37.49     16.42 o
 -12  11   3       89.40       75.96     22.47 o
 -11  11   3      205.45      224.43     23.90 o
 -10  11   3       17.52       -3.65     10.54 o
  -9  11   3      216.28      215.48     21.60 o
  -8  11   3      341.89      359.16     27.47 o
  -7  11   3      549.92      564.40     28.47 o
  -6  11   3      494.83      486.49     34.09 o
  -5  11   3      669.51      752.35     39.04 o
  -4  11   3      287.27      259.20     24.88 o
  -3  11   3      503.68      461.17     30.12 o
  -2  11   3      271.17      255.08     23.58 o
  -1  11   3      395.32      398.26     18.74 o
   0  11   3      485.03      457.53     17.15 o
   1  11   3      253.42      250.52     19.01 o
   2  11   3       41.99       46.54     13.15 o
   3  11   3     1841.84     1851.90     44.51 o
   4  11   3      241.86      196.15     18.10 o
   5  11   3      335.54      377.96     24.67 o
   6  11   3      763.84      726.93     31.49 o
   7  11   3       54.93       22.77     13.97 o
   8  11   3        5.54       22.47     14.73 o
   9  11   3      254.07      227.94     29.03 o
  10  11   3       25.41        0.38     13.04 o
  11  11   3       34.52       55.70     21.41 o
  12  11   3       61.26       39.61     28.98 o
 -12  12   3        0.16       -0.84     14.59 o
 -11  12   3       21.82       20.68     14.64 o
 -10  12   3      154.56      130.68     19.92 o
  -9  12   3        5.17       -1.71     15.15 o
  -8  12   3      290.41      256.66     30.18 o
  -7  12   3      382.82      405.04     34.47 o
  -6  12   3       75.34       69.32     19.53 o
  -5  12   3      300.31      280.35     28.68 o
  -4  12   3      540.13      564.91     35.97 o
  -3  12   3      230.04      203.75     24.19 o
  -2  12   3      439.13      368.53     82.02 o
  -1  12   3       54.01       40.36     11.91 o
   0  12   3      106.76      110.08     20.77 o
   1  12   3       16.83       16.38      8.32 o
   2  12   3        5.61        1.57      7.85 o
   3  12   3       22.39       11.92     10.03 o
   4  12   3      205.83      218.17     20.90 o
   5  12   3      517.25      481.58     27.07 o
   6  12   3       11.14        6.46     12.25 o
   7  12   3       71.98       77.81     19.70 o
   8  12   3      333.48      294.55     31.79 o
   9  12   3        1.53       -5.84     15.29 o
  10  12   3      261.83      261.20     33.20 o
  11  12   3        5.50      -20.60     25.09 o
 -11  13   3       60.70       79.57     26.07 o
 -10  13   3       37.32        3.50     26.18 o
  -9  13   3      139.69      136.39     27.18 o
  -8  13   3      115.08       77.16     21.87 o
  -7  13   3       21.43       34.76     17.26 o
  -6  13   3       20.43       18.87     24.03 o
  -5  13   3      230.25      291.03     30.50 o
  -4  13   3        0.78      -10.53     12.76 o
  -3  13   3      777.81      809.24     42.46 o
  -2  13   3       11.07       31.04     15.60 o
  -1  13   3       54.89       68.03     19.57 o
   0  13   3      322.16      353.96     31.79 o
   1  13   3      354.64      347.29     31.48 o
   2  13   3       57.42       64.81     14.27 o
   3  13   3      111.19      140.46     18.86 o
   4  13   3        3.18        6.30     11.23 o
   5  13   3      144.41      170.33     44.45 o
   6  13   3      135.25      149.10     23.53 o
   7  13   3      121.24       80.97     24.85 o
   8  13   3        0.46        8.35     14.90 o
   9  13   3      114.30      132.48     26.12 o
  10  13   3        0.76      -11.33     25.56 o
 -10  14   3       96.78       92.43     25.64 o
  -9  14   3       73.91       86.75     43.53 o
  -8  14   3       73.85       88.31     24.30 o
  -7  14   3        1.10        2.13     15.92 o
  -6  14   3      116.55      187.99     29.03 o
  -5  14   3       22.91        2.90     15.53 o
  -4  14   3      505.69      525.26     38.58 o
  -3  14   3       49.48       52.79     18.95 o
  -2  14   3      183.59      209.49     29.70 o
  -1  14   3       42.85       42.40     18.62 o
   0  14   3        9.47       22.29     20.07 o
   1  14   3      383.57      385.43     45.45 o
   2  14   3      383.75      387.49     34.83 o
   3  14   3        4.50       -0.27     11.18 o
   4  14   3      210.47      183.84     28.00 o
   5  14   3       56.97       99.46     31.82 o
   6  14   3        1.21        1.19     15.06 o
   7  14   3       13.53       12.84     16.04 o
   8  14   3      162.96      192.04     29.86 o
  -8  15   3        2.22        7.68     20.27 o
  -7  15   3       24.70       31.41     27.01 o
  -6  15   3        9.81       -0.75     17.75 o
  -5  15   3      247.27      286.40     33.41 o
  -4  15   3       58.55       86.48     35.71 o
  -3  15   3      197.10      220.61     32.70 o
  -2  15   3       25.36       16.28     18.66 o
  -1  15   3       81.23       83.05     24.04 o
   0  15   3       25.40       34.93     19.03 o
   1  15   3      194.08      152.73     27.71 o
   2  15   3      177.29      152.47     27.96 o
   3  15   3      350.42      334.40     53.54 o
   4  15   3       66.33       40.24     19.55 o
   5  15   3      344.07      397.41     38.89 o
   6  15   3       31.45        0.77     25.97 o
  -5  16   3       32.29       11.75     32.11 o
  -4  16   3      190.46      269.34     67.65 o
  -3  16   3        2.96       15.45     22.15 o
  -2  16   3      137.33      175.31     31.56 o
  -1  16   3       13.36       -0.80     18.62 o
   0  16   3        3.87        9.16     19.45 o
   1  16   3        3.94      -11.38     17.65 o
   2  16   3      309.76      315.34     54.84 o
   3  16   3        5.16       27.57     30.87 o
   4  16   3       11.00      -20.84     20.84 o
 -16   0   4      295.58      361.32     49.41 o
 -14   0   4      200.93      167.70     33.23 o
 -12   0   4      268.41      237.48     33.41 o
 -10   0   4     2413.37     2374.58     53.90 o
  -8   0   4     1897.74     1962.09     68.83 o
  -6   0   4     1614.01     1670.18     56.61 o
  -4   0   4     9489.95     9153.60    158.49 o
  -2   0   4     1597.47     1480.78     29.23 o
   0   0   4    15762.41    16413.41    169.37 o
   2   0   4     4236.18     4072.77     57.30 o
   4   0   4    14848.85    15458.61    169.41 o
   6   0   4     7161.10     7290.69     99.77 o
   8   0   4     2963.60     3006.62     60.69 o
  10   0   4      430.20      460.86     26.88 o
  12   0   4       19.92       29.10     18.71 o
  14   0   4       14.26       21.72     21.84 o
 -17   1   4      166.57      163.27     28.56 o
 -16   1   4        0.01       10.99     15.30 o
 -15   1   4      181.21      165.62     34.62 o
 -14   1   4        0.05        7.34     11.94 o
 -13   1   4       11.14       24.55     13.28 o
 -12   1   4        2.22        1.43      7.81 o
 -11   1   4     1983.53     1964.95     43.27 o
 -10   1   4       29.65       35.88      8.38 o
  -9   1   4     5767.55     5543.40     80.89 o
  -8   1   4       47.96       57.96      9.02 o
  -7   1   4      170.76      160.57     26.56 o
  -6   1   4       14.19        2.24      6.83 o
  -5   1   4    10946.72    10993.69    223.10 o
  -4   1   4       37.47       28.91      6.52 o
  -3   1   4     1747.58     1672.83     27.18 o
  -2   1   4     1678.77     1785.93     28.38 o
  -1   1   4        5.37       -0.99      3.08 o
   0   1   4        0.29       -1.22      2.21 o
   1   1   4     5833.66     5679.57     50.49 o
   2   1   4       50.98       34.01      4.67 o
   3   1   4    19193.75    20191.47    150.09 o
   4   1   4      303.27      349.80     11.53 o
   5   1   4       10.68       -2.19      3.88 o
   6   1   4      592.54      663.41     17.40 o
   7   1   4     3765.99     3911.47     48.12 o
   8   1   4      172.76      194.50     12.08 o
   9   1   4     1208.11     1133.42     40.32 o
  10   1   4       16.36        8.13      5.75 o
  11   1   4       11.42        4.59      8.85 o
  12   1   4      367.01      379.91     27.63 o
  13   1   4      633.78      704.63     55.25 o
  14   1   4       34.39       -1.89     21.90 o
  15   1   4      153.62      184.94     38.72 o
 -17   2   4        1.92        1.65     17.26 o
 -16   2   4      357.56      354.93     49.44 o
 -15   2   4       18.79       26.40     16.00 o
 -14   2   4        0.94        4.24     11.75 o
 -13   2   4       41.87       43.08     11.75 o
 -12   2   4       26.96       33.82     11.37 o
 -11   2   4      160.16      146.99     15.26 o
 -10   2   4     1691.60     1673.42     54.57 o
  -9   2   4      436.41      450.17     15.70 o
  -8   2   4     3319.50     3278.59     82.72 o
  -7   2   4      280.95      268.40     29.72 o
  -6   2   4     8675.56     8798.82    135.70 o
  -5   2   4      892.83     1032.40     27.15 o
  -4   2   4     8984.48     8957.29     90.00 o
  -3   2   4     4364.92     4342.65     43.30 o
  -2   2   4     3095.99     3004.31     32.72 o
  -1   2   4      327.87      350.11     18.94 o
   0   2   4      831.97      733.06     36.59 o
   1   2   4        9.08       -1.31      3.06 o
   2   2   4     9892.52     9765.52     78.72 o
   3   2   4     2326.99     2593.28     34.27 o
   4   2   4      640.63      632.68     15.02 o
   5   2   4     1079.74     1033.25     28.12 o
   6   2   4     1298.61     1252.86     27.83 o
   7   2   4     1734.20     1833.11     30.78 o
   8   2   4     3294.94     3253.68     44.59 o
   9   2   4       87.21       77.52      9.71 o
  10   2   4      249.93      251.36     17.97 o
  11   2   4     1199.64     1291.54     58.50 o
  12   2   4      238.30      238.70     25.46 o
  13   2   4      168.55      141.85     24.26 o
  14   2   4      448.81      430.27     50.77 o
  15   2   4       57.69       47.70     29.46 o
 -17   3   4      373.31      364.45     50.18 o
 -16   3   4        0.24        1.13     14.69 o
 -15   3   4       60.07       71.41     22.73 o
 -14   3   4        0.35        6.44      9.97 o
 -13   3   4        1.13       -7.50      7.50 o
 -12   3   4        6.54       11.87      8.77 o
 -11   3   4      685.38      700.72     30.44 o
 -10   3   4      131.50      149.42     14.63 o
  -9   3   4     3979.95     3909.41    115.56 o
  -8   3   4      219.93      233.42     15.16 o
  -7   3   4       59.97       68.57      9.67 o
  -6   3   4      174.65      185.04     12.56 o
  -5   3   4     8342.73     8543.05    156.01 o
  -4   3   4      614.81      652.58     14.78 o
  -3   3   4     2437.34     2240.28     38.55 o
  -2   3   4      668.71      677.83     15.24 o
  -1   3   4      293.84      293.71      9.37 o
   0   3   4       58.71       53.56      4.96 o
   1   3   4     2853.92     2672.49     37.30 o
   2   3   4      191.00      194.93      9.07 o
   3   3   4     4080.59     4181.29     41.36 o
   4   3   4        8.41       13.44      4.52 o
   5   3   4        4.84        8.63      4.42 o
   6   3   4      479.09      488.25     26.57 o
   7   3   4     3646.17     3680.73     45.91 o
   8   3   4       50.26       55.98      8.01 o
   9   3   4      811.73      809.49     26.68 o
  10   3   4        8.24        2.88     10.51 o
  11   3   4      440.42      463.52     31.26 o
  12   3   4       15.02       33.59     15.48 o
  13   3   4      302.83      356.58     31.31 o
  14   3   4       77.38       64.04     22.11 o
  15   3   4      613.82      577.37     61.33 o
 -16   4   4      422.53      408.03     36.96 o
 -15   4   4       78.66       49.45     14.19 o
 -14   4   4       51.41       37.43     12.42 o
 -13   4   4      463.41      460.64     26.24 o
 -12   4   4       48.81       45.53     11.74 o
 -11   4   4       55.18       69.10     12.07 o
 -10   4   4     1447.88     1400.04     55.81 o
  -9   4   4       37.31       16.30      8.13 o
  -8   4   4       36.61       23.24      6.87 o
  -7   4   4      434.56      413.66     16.39 o
  -6   4   4    10237.77    10279.01    109.97 o
  -5   4   4      220.59      218.88      9.51 o
  -4   4   4     3097.88     2889.41     34.56 o
  -3   4   4      293.75      346.73     14.90 o
  -2   4   4      701.86      737.85     15.21 o
  -1   4   4       44.95       63.13     11.16 o
   0   4   4     2843.80     2642.18     30.01 o
   1   4   4       79.06       92.86      5.11 o
   2   4   4     5645.65     5879.56     52.18 o
   3   4   4       21.42       34.82      4.28 o
   4   4   4      675.53      635.56     12.80 o
   5   4   4     1234.10     1336.90     22.72 o
   6   4   4     1811.10     1743.16     44.31 o
   7   4   4       49.99       38.80     11.53 o
   8   4   4     6311.60     6458.86    107.36 o
   9   4   4      113.27      127.79     18.49 o
  10   4   4      164.36      130.50     20.47 o
  11   4   4      449.15      501.41     33.22 o
  12   4   4        9.61        3.60     11.40 o
  13   4   4        1.08       -4.66     12.47 o
  14   4   4      620.67      661.49     43.06 o
  15   4   4        0.15        2.01     20.96 o
 -16   5   4        4.79        9.26     15.62 o
 -15   5   4        2.40        6.15     14.00 o
 -14   5   4       88.59       83.46     15.74 o
 -13   5   4       16.35       -2.45     11.69 o
 -12   5   4       40.18       47.84     12.24 o
 -11   5   4      997.81      979.89     32.96 o
 -10   5   4       99.15       96.31     13.45 o
  -9   5   4     1507.22     1448.99     62.73 o
  -8   5   4      520.90      556.83     21.90 o
  -7   5   4      322.07      319.64     17.65 o
  -6   5   4     1287.17     1265.24     30.53 o
  -5   5   4     4411.12     4454.69     71.13 o
  -4   5   4      154.58      180.26     16.15 o
  -3   5   4     3494.61     3525.75     54.38 o
  -2   5   4       97.12       82.55      6.99 o
  -1   5   4      155.26      197.79      8.53 o
   0   5   4       17.82       11.16      3.47 o
   1   5   4     2086.90     1957.96     32.63 o
   2   5   4      418.85      438.85     15.59 o
   3   5   4     1719.81     1794.98     32.84 o
   4   5   4      405.81      434.78     14.09 o
   5   5   4       22.75       28.43      5.99 o
   6   5   4      502.11      537.81     28.27 o
   7   5   4     1916.01     1944.20     52.96 o
   8   5   4      409.65      386.64     27.06 o
   9   5   4      216.58      211.93     25.53 o
  10   5   4      185.78      168.89     22.04 o
  11   5   4       11.86       28.77     14.54 o
  12   5   4        9.98       -2.50     11.60 o
  13   5   4       48.54       74.06     20.10 o
  14   5   4        1.33        7.00     15.46 o
  15   5   4      199.33      250.11     45.81 o
 -16   6   4       80.84      102.89     32.47 o
 -15   6   4        1.52       -6.25     12.28 o
 -14   6   4        0.56       -2.09     12.97 o
 -13   6   4        8.14       10.59     10.22 o
 -12   6   4      200.03      209.73     20.08 o
 -11   6   4       30.03       26.24     10.26 o
 -10   6   4      819.03      819.25     37.18 o
  -9   6   4       12.20       14.96      7.78 o
  -8   6   4      688.02      679.71     22.94 o
  -7   6   4     1591.70     1586.32     34.57 o
  -6   6   4     2252.09     2197.41     36.31 o
  -5   6   4      476.85      475.20     18.77 o
  -4   6   4     1814.12     1837.39     32.93 o
  -3   6   4      215.94      216.47      9.87 o
  -2   6   4       47.63       42.59      5.72 o
  -1   6   4     1151.39     1206.60     20.58 o
   0   6   4       67.40       58.88      4.73 o
   1   6   4      111.59      119.49      9.93 o
   2   6   4     1858.97     1890.60     34.81 o
   3   6   4      773.03      871.60     23.95 o
   4   6   4     1140.85     1134.66     28.17 o
   5   6   4      971.00      889.85     26.01 o
   6   6   4      780.50      778.64     25.85 o
   7   6   4      379.75      401.48     20.41 o
   8   6   4     1283.92     1228.85     45.04 o
   9   6   4       25.55       31.15     23.70 o
  10   6   4      340.48      394.58     30.56 o
  11   6   4        2.08       -8.00     11.15 o
  12   6   4        4.44       14.37     18.80 o
  13   6   4       22.66       12.46     16.82 o
  14   6   4      188.15      244.03     43.09 o
 -16   7   4        0.53      -10.15     20.60 o
 -15   7   4       93.79       99.78     22.71 o
 -14   7   4        6.96       19.95     15.95 o
 -13   7   4       14.90        6.71     13.19 o
 -12   7   4      348.75      393.06     32.40 o
 -11   7   4      131.00      176.53     16.07 o
 -10   7   4       75.55       81.20     11.60 o
  -9   7   4     2014.50     1987.32     44.55 o
  -8   7   4      972.74      986.03     28.61 o
  -7   7   4       84.19       94.46     10.74 o
  -6   7   4       52.72       74.29      9.26 o
  -5   7   4      976.83      979.01     23.62 o
  -4   7   4      203.84      225.96     22.74 o
  -3   7   4       50.78       42.04      6.20 o
  -2   7   4     1510.22     1465.78     24.75 o
  -1   7   4      204.07      226.40      9.75 o
   0   7   4     1163.91     1202.90     39.96 o
   1   7   4     1656.94     1548.41     32.25 o
   2   7   4        9.30       14.48      6.42 o
   3   7   4      426.89      382.13     30.62 o
   4   7   4      750.36      748.50     24.50 o
   5   7   4      846.04      874.70     27.38 o
   6   7   4     1790.25     1712.94     39.88 o
   7   7   4     1443.47     1396.63     47.76 o
   8   7   4        8.89        2.42     10.24 o
   9   7   4       64.41       47.35     14.86 o
  10   7   4      198.95      116.39     35.36 o
  11   7   4        1.07       12.27     14.29 o
  12   7   4       34.66       44.86     18.45 o
  13   7   4      108.46       73.02     22.36 o
  14   7   4       15.18       30.93     25.03 o
 -15   8   4       12.87        5.73     25.26 o
 -14   8   4      155.37      112.16     22.76 o
 -13   8   4      518.25      534.00     84.50 o
 -12   8   4       50.82       36.49     13.28 o
 -11   8   4      270.69      251.88     22.31 o
 -10   8   4      231.55      275.44     21.86 o
  -9   8   4        7.56       11.26      8.21 o
  -8   8   4       16.04       13.27      7.81 o
  -7   8   4      388.69      388.09     18.08 o
  -6   8   4      201.15      212.87     13.85 o
  -5   8   4       22.93        6.51      5.36 o
  -4   8   4      667.91      608.26     18.72 o
  -3   8   4      615.56      634.06     17.15 o
  -2   8   4       54.30       44.95      6.50 o
  -1   8   4     3035.50     3031.79     60.66 o
   0   8   4       67.08       58.96      8.03 o
   1   8   4      116.02      113.52     10.09 o
   2   8   4     3132.58     3150.42     71.19 o
   3   8   4       42.05       41.49      8.84 o
   4   8   4      820.32      780.71     26.35 o
   5   8   4     1094.15     1091.33     31.96 o
   6   8   4       28.93       12.79     11.04 o
   7   8   4       40.97       25.21     11.83 o
   8   8   4       99.25       64.77     15.97 o
   9   8   4      219.10      233.88     26.40 o
  10   8   4       82.52       91.87     25.97 o
  11   8   4      192.65      228.25     28.99 o
  12   8   4        7.62        1.79     13.81 o
  13   8   4       64.50      118.12     33.94 o
 -15   9   4      156.81      106.08     37.25 o
 -14   9   4      123.58      103.50     23.45 o
 -13   9   4      200.13      198.93     27.25 o
 -12   9   4       56.42       45.01     16.31 o
 -11   9   4      166.82      199.44     22.10 o
 -10   9   4        1.01        2.90     10.05 o
  -9   9   4      538.22      516.25     27.65 o
  -8   9   4      606.53      591.37     28.06 o
  -7   9   4      440.32      467.72     20.29 o
  -6   9   4     1436.16     1394.85     44.90 o
  -5   9   4     1503.37     1495.90     31.57 o
  -4   9   4      641.22      665.18     20.30 o
  -3   9   4       28.99       35.13      9.22 o
  -2   9   4      640.02      675.01     20.01 o
  -1   9   4      591.15      609.66     22.71 o
   0   9   4     1251.69     1305.47     28.72 o
   1   9   4     1071.35     1077.60     33.53 o
   2   9   4        0.31       -1.03      6.77 o
   3   9   4      765.51      663.84     24.93 o
   4   9   4      532.50      597.57     24.36 o
   5   9   4       27.44       12.52      8.63 o
   6   9   4      766.64      797.63     37.62 o
   7   9   4      314.15      300.04     27.57 o
   8   9   4      131.71      127.14     21.52 o
   9   9   4      119.67      126.46     21.91 o
  10   9   4      322.50      348.77     32.86 o
  11   9   4       11.47        1.70     14.00 o
  12   9   4      197.31      215.31     30.17 o
  13   9   4       72.04      102.77     34.06 o
 -14  10   4        2.82      -10.04     20.42 o
 -13  10   4      150.04      177.65     22.64 o
 -12  10   4       26.22       28.62     13.59 o
 -11  10   4       20.18       22.90     12.29 o
 -10  10   4      118.62      121.72     18.04 o
  -9  10   4      292.09      286.60     22.98 o
  -8  10   4      127.21      120.54     16.19 o
  -7  10   4     2199.32     2180.16     50.46 o
  -6  10   4      142.28      151.95     21.62 o
  -5  10   4      937.35      950.41     34.83 o
  -4  10   4     1100.29     1128.60     33.40 o
  -3  10   4      942.59     1022.11     31.86 o
  -2  10   4      130.92      142.30     18.09 o
  -1  10   4      421.74      437.20     18.05 o
   0  10   4        4.14        3.33      5.51 o
   1  10   4      307.78      305.40     16.43 o
   2  10   4      420.94      460.56     22.21 o
   3  10   4      837.08      807.49     42.66 o
   4  10   4       10.91        1.91      8.94 o
   5  10   4      331.74      293.97     26.25 o
   6  10   4      322.23      281.84     27.16 o
   7  10   4      210.26      248.22     27.46 o
   8  10   4      218.03      238.00     27.45 o
   9  10   4      681.88      659.19     41.74 o
  10  10   4       62.79       71.88     20.24 o
  11  10   4      323.65      344.11     77.15 o
  12  10   4        3.50        4.55     23.97 o
 -13  11   4       19.10        6.91     13.76 o
 -12  11   4       92.70       95.90     18.78 o
 -11  11   4       23.22       26.81     13.63 o
 -10  11   4        0.11       -7.01     10.83 o
  -9  11   4      185.35      144.56     22.05 o
  -8  11   4      477.54      490.10     36.47 o
  -7  11   4      214.25      192.56     25.19 o
  -6  11   4      597.56      603.21     37.54 o
  -5  11   4      169.18      172.38     51.15 o
  -4  11   4       45.78       30.93     20.90 o
  -3  11   4      491.60      496.34     46.57 o
  -2  11   4      448.13      467.66     25.62 o
  -1  11   4      153.81      172.94     13.97 o
   0  11   4      517.75      576.38     19.32 o
   1  11   4       17.03       16.62      8.33 o
   2  11   4      126.89      129.01     13.35 o
   3  11   4      180.12      187.89     17.48 o
   4  11   4     1112.32     1130.38     44.63 o
   5  11   4       15.34        7.95     12.69 o
   6  11   4      621.50      656.37     38.57 o
   7  11   4      248.77      232.66     28.89 o
   8  11   4       16.93        3.18     13.47 o
   9  11   4      117.90      109.81     22.93 o
  10  11   4      154.71      141.17     29.04 o
  11  11   4        0.16       11.92     23.55 o
 -12  12   4       38.83       41.18     16.69 o
 -11  12   4      166.39      224.25     71.75 o
 -10  12   4      155.79      165.98     31.91 o
  -9  12   4      173.40      184.76     28.63 o
  -8  12   4        3.41       -1.34     14.44 o
  -7  12   4      318.94      348.56     36.16 o
  -6  12   4      210.85      166.79     24.59 o
  -5  12   4      172.80      201.42     25.92 o
  -4  12   4      135.29      147.79     27.01 o
  -3  12   4      725.87      805.80     40.66 o
  -2  12   4      128.98      122.67     20.25 o
  -1  12   4      384.55      419.27     26.95 o
   0  12   4      546.80      593.44     30.74 o
   1  12   4     1377.17     1280.68     44.49 o
   2  12   4      276.66      237.19     18.44 o
   3  12   4      505.04      516.93     26.42 o
   4  12   4      150.99      105.59     19.13 o
   5  12   4      586.97      608.58     37.30 o
   6  12   4      118.81       99.42     20.71 o
   7  12   4      109.62       97.40     30.78 o
   8  12   4       10.02        3.65     14.84 o
   9  12   4      139.16      105.57     23.61 o
  10  12   4       11.14       -0.53     25.85 o
 -11  13   4       23.44       12.45     20.60 o
 -10  13   4       46.75       36.25     26.89 o
  -9  13   4       55.42       45.25     20.22 o
  -8  13   4      212.29      253.78     32.06 o
  -7  13   4       11.81       15.79     17.04 o
  -6  13   4      335.39      324.71     33.11 o
  -5  13   4       26.57       24.09     19.45 o
  -4  13   4        2.22       -9.88     12.43 o
  -3  13   4       89.73       94.32     20.69 o
  -2  13   4     1476.70     1559.61     55.50 o
  -1  13   4       45.54       51.06     18.46 o
   0  13   4      314.37      302.71     30.25 o
   1  13   4       15.22        6.42     13.17 o
   2  13   4      246.19      235.55     18.15 o
   3  13   4      114.01       90.44     18.00 o
   4  13   4      689.83      695.10     39.38 o
   5  13   4       39.99       20.60     14.91 o
   6  13   4      263.48      267.79     75.23 o
   7  13   4       92.10       95.33     21.52 o
   8  13   4        6.65       10.84     15.27 o
   9  13   4        6.78        8.09     25.91 o
 -10  14   4       13.08        7.44     20.23 o
  -9  14   4       41.73       21.55     20.47 o
  -8  14   4      153.99      153.90     28.71 o
  -7  14   4      216.73      246.19     32.88 o
  -6  14   4       46.88       48.72     20.56 o
  -5  14   4      131.00      156.29     39.84 o
  -4  14   4        2.95        0.23     15.18 o
  -3  14   4       30.40       40.67     15.75 o
  -2  14   4       45.26       45.77     19.94 o
  -1  14   4      575.07      554.81     68.18 o
   0  14   4       59.93       33.08     17.07 o
   1  14   4       30.49       40.21     18.03 o
   2  14   4       23.06        1.48     19.72 o
   3  14   4       41.61       25.00     17.38 o
   4  14   4       74.29       49.92     18.09 o
   5  14   4      274.03      267.35     30.24 o
   6  14   4       54.80       32.95     18.19 o
   7  14   4      116.63       62.50     21.03 o
   8  14   4       27.15       67.65     30.64 o
  -8  15   4      181.12      127.48     28.67 o
  -7  15   4        6.05        1.57     19.29 o
  -6  15   4       76.96       66.15     22.61 o
  -5  15   4       64.47       49.38     21.38 o
  -4  15   4        4.39      -14.70     23.49 o
  -3  15   4      114.92      138.33     28.38 o
  -2  15   4      428.48      509.12     52.86 o
  -1  15   4       22.47        6.96     17.42 o
   0  15   4      105.94       82.87     22.91 o
   1  15   4       71.13       80.22     31.76 o
   2  15   4       34.06       23.85     24.56 o
   3  15   4        0.86       -6.20     18.71 o
   4  15   4      442.06      423.10     38.98 o
   5  15   4       23.77       24.56     20.42 o
   6  15   4      162.40      155.54     40.67 o
  -5  16   4        5.75        1.71     30.22 o
  -4  16   4        4.10       -1.27     21.23 o
  -3  16   4       22.12       30.75     23.07 o
  -2  16   4        0.17       -8.84     19.48 o
  -1  16   4      238.65      235.18     35.16 o
   0  16   4        0.73      -10.09     24.50 o
   1  16   4       51.58       75.32     36.72 o
   2  16   4      109.54      136.95     39.55 o
   3  16   4       37.23       67.83     31.23 o
 -17   0   5       61.75       55.84     31.23 o
 -15   0   5     1012.21     1066.90     70.48 o
 -13   0   5      266.65      298.57     39.79 o
 -11   0   5       30.48       21.11      9.63 o
  -9   0   5     3179.05     3105.96     95.16 o
  -7   0   5     2671.97     2700.72     80.58 o
  -5   0   5     3048.16     2973.03     78.80 o
  -3   0   5    15314.63    15475.97    168.19 o
  -1   0   5     8488.98     8372.08     99.95 o
   1   0   5     3721.35     3986.83     58.64 o
   3   0   5    15031.17    15354.96    270.03 o
   5   0   5       43.75       32.98      8.28 o
   7   0   5       11.01       14.05      8.93 o
   9   0   5     2352.00     2321.51    119.83 o
  11   0   5      281.17      238.73     23.05 o
  13   0   5       55.03       57.02     23.91 o
 -17   1   5        5.14       -3.00     17.36 o
 -16   1   5      227.18      187.91     26.79 o
 -15   1   5        1.40       15.94     14.65 o
 -14   1   5      750.00      812.79     43.71 o
 -13   1   5       11.76       -1.96     12.04 o
 -12   1   5        1.68       13.05      8.14 o
 -11   1   5      418.12      432.84     22.23 o
 -10   1   5     1569.01     1505.37     41.32 o
  -9   1   5      406.28      452.23     37.66 o
  -8   1   5     2415.74     2314.95     62.04 o
  -7   1   5      468.31      436.27     23.33 o
  -6   1   5     1084.70     1069.50     33.28 o
  -5   1   5      198.95      198.91     15.70 o
  -4   1   5     7807.85     7912.67    162.83 o
  -3   1   5      978.12      979.30     26.11 o
  -2   1   5     1022.23     1024.46     20.64 o
  -1   1   5      973.24      998.39     15.38 o
   0   1   5     3014.97     3055.94     33.57 o
   1   1   5        0.54        2.48      3.51 o
   2   1   5        9.01       13.47      4.26 o
   3   1   5     1002.60     1154.19     20.79 o
   4   1   5     6802.47     6918.70     79.58 o
   5   1   5       17.12       17.11      5.27 o
   6   1   5       62.07       67.01      8.18 o
   7   1   5       37.83       30.41      6.80 o
   8   1   5      677.21      685.52     20.44 o
   9   1   5       33.19       27.73      7.66 o
  10   1   5     1326.91     1320.04     30.88 o
  11   1   5      150.35      138.33     16.10 o
  12   1   5       75.45      120.03     21.01 o
  13   1   5       37.19        4.13     19.01 o
  14   1   5       13.84        8.62     23.20 o
 -17   2   5        5.94       22.90     25.74 o
 -16   2   5        0.09       -1.03     15.16 o
 -15   2   5      420.15      427.41     35.27 o
 -14   2   5       40.37       44.75     16.34 o
 -13   2   5      522.40      502.85     26.50 o
 -12   2   5      183.64      187.80     17.83 o
 -11   2   5       16.80        9.94      8.29 o
 -10   2   5        2.54       -3.43      6.87 o
  -9   2   5     1147.04     1158.45     31.18 o
  -8   2   5      271.55      315.42     55.05 o
  -7   2   5      502.21      455.69     23.79 o
  -6   2   5      113.96      101.95     10.57 o
  -5   2   5      808.86      842.56     27.56 o
  -4   2   5        2.98        6.01      4.11 o
  -3   2   5     5062.48     4931.37     49.51 o
  -2   2   5        4.25        0.11      3.33 o
  -1   2   5      488.49      447.87     10.53 o
   0   2   5     3144.11     3285.01     32.02 o
   1   2   5       58.10       83.41      6.38 o
   2   2   5     2963.78     2991.65     35.06 o
   3   2   5    10679.30    10543.83     88.43 o
   4   2   5      896.61     1024.75     20.27 o
   5   2   5     2931.83     2872.90     38.01 o
   6   2   5       33.54       36.42      6.72 o
   7   2   5        0.39        0.10      4.68 o
   8   2   5       64.03       80.39     11.15 o
   9   2   5     2737.19     2792.64     43.91 o
  10   2   5        5.41       12.18      9.50 o
  11   2   5       39.27       36.49     14.76 o
  12   2   5        2.03       -2.13     12.14 o
  13   2   5      202.03      160.92     23.74 o
  14   2   5       22.82       22.14     23.26 o
  15   2   5       70.95       18.65     27.27 o
 -17   3   5       16.98        9.21     24.20 o
 -16   3   5       57.14       62.24     19.63 o
 -15   3   5        5.18        6.38     13.87 o
 -14   3   5      334.34      344.60     24.45 o
 -13   3   5        7.61        9.60     11.87 o
 -12   3   5       72.44       85.26     13.97 o
 -11   3   5       51.81       55.86     11.61 o
 -10   3   5     1082.79     1133.42     32.99 o
  -9   3   5      625.07      624.74     25.55 o
  -8   3   5     5731.83     5570.20     93.75 o
  -7   3   5      182.24      189.60     21.43 o
  -6   3   5     1792.18     1834.76     36.71 o
  -5   3   5     1896.70     1997.16     29.51 o
  -4   3   5     2010.90     2118.97     29.81 o
  -3   3   5      638.21      638.94     21.24 o
  -2   3   5      433.92      332.84     10.99 o
  -1   3   5       15.04       30.83      4.84 o
   0   3   5     7354.85     7596.03     66.37 o
   1   3   5     8437.26     8615.55     73.48 o
   2   3   5     4501.59     4523.82     46.16 o
   3   3   5       65.18      110.49      7.44 o
   4   3   5     4581.74     4341.26     54.88 o
   5   3   5      577.82      585.77     21.93 o
   6   3   5     1699.10     1697.57     29.30 o
   7   3   5      286.20      277.51     13.42 o
   8   3   5     1023.66      999.02     28.92 o
   9   3   5      333.58      343.01     26.27 o
  10   3   5       42.63       54.97     15.26 o
  11   3   5       13.08       29.04     14.11 o
  12   3   5      180.16      169.68     24.10 o
  13   3   5       33.57       30.78     16.46 o
  14   3   5       78.31       76.64     29.49 o
 -17   4   5        6.65        2.42     23.55 o
 -16   4   5        0.74       -7.62     14.63 o
 -15   4   5      374.94      398.86     27.72 o
 -14   4   5        2.76        3.48     10.09 o
 -13   4   5       67.63       47.43     12.90 o
 -12   4   5      305.97      314.48     21.65 o
 -11   4   5        0.91        0.99      8.17 o
 -10   4   5       46.85       39.66     10.43 o
  -9   4   5     1176.41     1117.28     28.09 o
  -8   4   5        5.75       -1.15      7.41 o
  -7   4   5     2071.73     2026.51     41.13 o
  -6   4   5     1462.09     1455.82     33.02 o
  -5   4   5      251.45      265.25     11.18 o
  -4   4   5     3238.32     3428.36     43.52 o
  -3   4   5     1423.15     1337.39     22.60 o
  -2   4   5      363.82      372.22     13.30 o
  -1   4   5     1004.84      884.89     17.37 o
   0   4   5      103.31       97.70      9.71 o
   1   4   5      122.87      141.89      6.79 o
   2   4   5      840.27      816.11     13.61 o
   3   4   5     4684.06     4655.64     46.25 o
   4   4   5      488.46      485.50     18.62 o
   5   4   5     4180.59     4072.52     70.72 o
   6   4   5      591.85      595.86     21.22 o
   7   4   5        1.75       -1.00      6.39 o
   8   4   5      678.12      716.65     33.87 o
   9   4   5       65.70       44.58     20.57 o
  10   4   5       28.45       45.75     15.00 o
  11   4   5      478.17      520.47     34.80 o
  12   4   5        8.17        1.70     12.34 o
  13   4   5        1.59      -12.67     12.67 o
  14   4   5        1.16      -12.45     14.53 o
 -16   5   5       72.90       80.51     22.23 o
 -15   5   5       57.82       39.63     13.95 o
 -14   5   5      284.51      271.05     23.59 o
 -13   5   5       30.77       15.30     11.12 o
 -12   5   5       89.44       99.84     26.65 o
 -11   5   5      490.96      562.40     26.60 o
 -10   5   5      287.92      292.92     17.44 o
  -9   5   5       34.57       29.56      8.00 o
  -8   5   5     3398.47     3181.41     82.60 o
  -7   5   5      181.58      185.13     14.88 o
  -6   5   5     2905.82     2907.88     57.33 o
  -5   5   5      384.80      359.30     12.98 o
  -4   5   5      589.77      555.49     17.86 o
  -3   5   5        1.86        8.61      4.36 o
  -2   5   5     6700.54     6546.90     65.69 o
  -1   5   5       12.92        7.65      4.96 o
   0   5   5       31.13       13.69      7.04 o
   1   5   5     8968.84     9416.53     96.49 o
   2   5   5      908.84      916.68     22.48 o
   3   5   5       42.41       41.54      7.14 o
   4   5   5     4622.63     4619.51     51.95 o
   5   5   5       13.08        5.06      6.16 o
   6   5   5      520.06      520.45     46.79 o
   7   5   5     2515.58     2551.92     63.48 o
   8   5   5     1359.12     1296.92     46.51 o
   9   5   5      485.78      445.53     62.51 o
  10   5   5      796.23      797.19     39.71 o
  11   5   5        0.77       -0.76     11.78 o
  12   5   5      151.95      146.46     59.24 o
  13   5   5      109.41       69.11     20.68 o
  14   5   5       13.90        7.32     22.90 o
 -16   6   5       67.11       28.28     24.26 o
 -15   6   5      117.32      147.57     40.29 o
 -14   6   5      186.77      163.39     20.48 o
 -13   6   5      432.19      435.99     27.15 o
 -12   6   5      137.45      135.99     17.27 o
 -11   6   5       28.00       28.52     10.94 o
 -10   6   5      563.80      594.15     23.67 o
  -9   6   5      942.60      922.83     40.22 o
  -8   6   5      603.87      609.32     21.26 o
  -7   6   5     1005.69     1012.99     29.94 o
  -6   6   5      418.29      415.51     19.19 o
  -5   6   5      119.63      129.86      9.09 o
  -4   6   5     2107.23     2114.49     31.41 o
  -3   6   5     2686.31     2603.56     35.02 o
  -2   6   5       58.89       74.64      7.06 o
  -1   6   5     1326.87     1301.60     22.15 o
   0   6   5     1107.92     1149.46     18.93 o
   1   6   5       31.02       27.13      5.97 o
   2   6   5     3872.56     3979.32     55.35 o
   3   6   5     1706.05     1695.93     33.92 o
   4   6   5      323.18      319.86     16.43 o
   5   6   5     3866.39     3923.56     78.11 o
   6   6   5     2466.95     2526.42     62.57 o
   7   6   5     1393.11     1346.55     46.60 o
   8   6   5       25.24        9.97     10.95 o
   9   6   5      771.10      761.46     39.04 o
  10   6   5        0.41       -6.98     11.26 o
  11   6   5      536.62      561.07     37.42 o
  12   6   5      356.47      332.05     32.79 o
  13   6   5        3.90       -1.72     15.68 o
  14   6   5      117.99      122.90     35.89 o
 -16   7   5       61.76      100.23     33.65 o
 -15   7   5       37.29       23.54     16.30 o
 -14   7   5      283.34      290.18     32.03 o
 -13   7   5      108.55      114.67     21.85 o
 -12   7   5       15.86        4.43      9.56 o
 -11   7   5       53.56       56.50     11.84 o
 -10   7   5      182.87      207.44     22.04 o
  -9   7   5       53.96       60.63     13.00 o
  -8   7   5     3584.52     3455.23     53.11 o
  -7   7   5      507.90      527.06     41.15 o
  -6   7   5       10.18       11.83      7.35 o
  -5   7   5      369.07      376.52     23.86 o
  -4   7   5      551.86      524.42     16.04 o
  -3   7   5       87.25       87.12      8.40 o
  -2   7   5     3476.41     3484.18     45.22 o
  -1   7   5      788.29      755.69     37.36 o
   0   7   5     1160.90     1159.68     24.85 o
   1   7   5     2248.41     2172.21     35.20 o
   2   7   5      124.67      110.61     11.14 o
   3   7   5     1311.14     1344.79     32.15 o
   4   7   5     4436.73     4373.01     82.80 o
   5   7   5       96.91      108.24     16.48 o
   6   7   5       93.51       88.85     28.33 o
   7   7   5      116.86      104.55     36.72 o
   8   7   5      254.64      268.53     28.72 o
   9   7   5       43.66       29.93     14.20 o
  10   7   5      638.09      632.80     39.56 o
  11   7   5       59.28       34.34     17.41 o
  12   7   5        1.15      -11.70     14.40 o
  13   7   5      393.77      405.47     53.30 o
 -15   8   5      163.07      154.72     39.08 o
 -14   8   5       14.71        8.64     15.26 o
 -13   8   5      235.45      283.02     30.96 o
 -12   8   5      273.18      270.27     24.46 o
 -11   8   5        2.58        1.32      9.43 o
 -10   8   5      483.80      454.75     24.69 o
  -9   8   5        4.69        1.34      7.41 o
  -8   8   5       16.35       14.09      8.11 o
  -7   8   5     2353.95     2397.18     42.93 o
  -6   8   5      376.03      376.75     17.41 o
  -5   8   5     1950.11     1878.53     39.79 o
  -4   8   5     2738.60     2809.34     72.00 o
  -3   8   5     2609.78     2476.83     50.31 o
  -2   8   5       39.81       49.15      9.33 o
  -1   8   5     3840.73     3907.30     60.02 o
   0   8   5     1251.64     1235.37     27.08 o
   1   8   5       99.61       95.12      9.70 o
   2   8   5      182.83      172.68     13.94 o
   3   8   5     1903.98     2031.61     41.72 o
   4   8   5       14.36       25.91     17.00 o
   5   8   5     1657.12     1391.21     46.56 o
   6   8   5      891.00     1022.10     46.52 o
   7   8   5       10.82        8.69     11.73 o
   8   8   5       66.82       41.13     20.37 o
   9   8   5      493.40      422.33     32.99 o
  10   8   5        4.92       -9.44     13.43 o
  11   8   5      192.04      193.50     71.57 o
  12   8   5      110.82       80.02     21.24 o
  13   8   5       33.20       56.08     27.09 o
 -15   9   5       46.03       42.56     27.27 o
 -14   9   5       87.36      100.08     36.63 o
 -13   9   5       70.39       79.72     21.07 o
 -12   9   5        9.88       21.69     12.75 o
 -11   9   5      402.91      446.31     31.08 o
 -10   9   5        4.50       -3.07      9.10 o
  -9   9   5      257.92      250.58     21.05 o
  -8   9   5      169.91      191.57     15.83 o
  -7   9   5      308.99      332.73     17.82 o
  -6   9   5      124.90      122.03     17.44 o
  -5   9   5       89.72       71.31      9.75 o
  -4   9   5     1684.89     1742.20     51.21 o
  -3   9   5      269.62      311.17     23.54 o
  -2   9   5     1140.63     1217.61     27.69 o
  -1   9   5      593.73      558.57     22.78 o
   0   9   5      535.04      504.72     19.05 o
   1   9   5      572.92      534.53     21.28 o
   2   9   5      175.41      186.18     15.19 o
   3   9   5      819.73      798.42     58.56 o
   4   9   5      449.22      414.49     28.21 o
   5   9   5     1198.03     1130.14     44.12 o
   6   9   5      269.22      193.24     23.07 o
   7   9   5      386.56      342.45     29.42 o
   8   9   5      116.85       87.91     35.48 o
   9   9   5      122.51      130.50     22.76 o
  10   9   5      371.34      368.02     34.46 o
  11   9   5        1.18      -13.34     13.34 o
  12   9   5        6.70        6.08     23.20 o
 -14  10   5        0.18       12.28     23.43 o
 -13  10   5      168.67      215.65     25.40 o
 -12  10   5      176.98      155.57     24.05 o
 -11  10   5       18.41       22.81     12.92 o
 -10  10   5       67.34       68.59     16.92 o
  -9  10   5       85.54       71.79     14.56 o
  -8  10   5        6.65       26.74     10.66 o
  -7  10   5     1073.80     1026.12     45.49 o
  -6  10   5     1144.18     1134.66     46.30 o
  -5  10   5       54.18       40.14     13.01 o
  -4  10   5       16.08        2.16     12.06 o
  -3  10   5      202.62      199.92     17.04 o
  -2  10   5      709.85      675.30     99.05 o
  -1  10   5      910.64      891.24     58.81 o
   0  10   5      171.23      178.01     13.83 o
   1  10   5        1.21        3.63      6.87 o
   2  10   5      428.74      432.31     23.48 o
   3  10   5      521.58      575.13     32.12 o
   4  10   5      298.73      249.97     28.42 o
   5  10   5      317.16      349.76     29.31 o
   6  10   5      610.49      593.41     36.15 o
   7  10   5        9.43       10.29     13.07 o
   8  10   5      194.47      165.27     25.37 o
   9  10   5      241.82      254.31     35.15 o
  10  10   5       30.79       33.51     17.49 o
  11  10   5       18.53       37.42     26.92 o
  12  10   5        5.53       14.88     19.60 o
 -13  11   5       81.42       62.09     17.38 o
 -12  11   5       10.91       25.92     14.68 o
 -11  11   5      213.72      254.90     25.29 o
 -10  11   5      134.09      141.83     19.41 o
  -9  11   5       58.30       26.48     33.12 o
  -8  11   5      342.84      347.88     39.08 o
  -7  11   5      232.83      173.90     25.54 o
  -6  11   5      462.67      409.87     36.98 o
  -5  11   5      961.09      976.90     44.63 o
  -4  11   5       61.71       64.05     12.63 o
  -3  11   5       69.24       86.37     13.55 o
  -2  11   5      102.57       87.47     13.84 o
  -1  11   5      176.34      202.96     15.11 o
   0  11   5      195.27      162.16     13.98 o
   1  11   5     1215.78     1234.50     31.87 o
   2  11   5      141.80      151.60     21.19 o
   3  11   5      173.30      157.25     27.18 o
   4  11   5      352.87      366.70     32.08 o
   5  11   5      180.07      175.61     23.58 o
   6  11   5      125.61      125.72     35.03 o
   7  11   5      180.59      135.42     22.78 o
   8  11   5      120.21      101.81     21.46 o
   9  11   5       57.77       53.27     22.64 o
  10  11   5       22.62        7.85     23.79 o
  11  11   5       86.60       61.74     32.53 o
 -12  12   5      242.17      306.39     37.67 o
 -11  12   5       18.50       21.81     18.86 o
 -10  12   5       71.69      102.66     25.01 o
  -9  12   5       47.68       98.08     23.29 o
  -8  12   5       13.65       -3.28     13.95 o
  -7  12   5      208.15      191.33     27.23 o
  -6  12   5      543.70      506.73     39.79 o
  -5  12   5      143.07      114.71     25.97 o
  -4  12   5      165.32      168.63     23.62 o
  -3  12   5      231.74      257.90     26.92 o
  -2  12   5        3.95       -1.27     11.59 o
  -1  12   5      165.26      148.08     14.78 o
   0  12   5      458.91      522.25     27.50 o
   1  12   5       13.81        5.45      9.20 o
   2  12   5      196.78      188.74     20.74 o
   3  12   5      160.35      172.32     19.30 o
   4  12   5        5.79      -11.38     11.38 o
   5  12   5      178.43      126.52     31.73 o
   6  12   5      181.02      190.61     26.12 o
   7  12   5       13.12       18.79     15.35 o
   8  12   5      143.94      202.71     51.24 o
   9  12   5       39.47       30.43     18.10 o
  10  12   5       14.75       31.05     28.92 o
 -11  13   5      354.66      362.24     40.23 o
 -10  13   5        9.28        8.26     17.95 o
  -9  13   5        4.93        4.13     17.19 o
  -8  13   5       66.40       66.48     22.22 o
  -7  13   5       53.24       96.25     23.71 o
  -6  13   5       42.92       42.41     18.62 o
  -5  13   5      273.37      316.25     32.23 o
  -4  13   5      106.27       86.64     20.24 o
  -3  13   5       11.95       10.02     13.44 o
  -2  13   5      370.54      399.98     26.72 o
  -1  13   5      299.94      381.91     36.01 o
   0  13   5        0.28        1.18     19.36 o
   1  13   5      937.23      906.70     43.90 o
   2  13   5        6.08       14.05     11.62 o
   3  13   5       84.04      107.47     21.42 o
   4  13   5        9.98       22.94     12.22 o
   5  13   5      301.05      317.43     58.59 o
   6  13   5       84.97       57.85     19.53 o
   7  13   5      157.34      194.63     28.15 o
   8  13   5       32.80       31.32     18.35 o
  -9  14   5       33.66       23.68     19.89 o
  -8  14   5      126.42      160.32     29.23 o
  -7  14   5       13.11       15.11     18.56 o
  -6  14   5      336.42      309.87     38.90 o
  -5  14   5       22.60       17.21     17.89 o
  -4  14   5      243.22      265.59     31.54 o
  -3  14   5      109.85      146.81     35.03 o
  -2  14   5        0.84        7.27     15.96 o
  -1  14   5        2.20       -6.02     18.77 o
   0  14   5      133.91      198.10     42.74 o
   1  14   5        7.29       -0.83     18.83 o
   2  14   5      532.39      551.34     59.97 o
   3  14   5        0.52       -3.04     14.92 o
   4  14   5       27.81       22.24     13.40 o
   5  14   5        4.58       12.55     13.40 o
   6  14   5      210.96      220.64     29.94 o
   7  14   5        1.80       17.35     28.57 o
  -7  15   5       72.84       92.97     25.73 o
  -6  15   5       56.61       60.52     23.32 o
  -5  15   5      205.56      181.07     30.60 o
  -4  15   5      128.40       97.10     36.78 o
  -3  15   5       21.38        9.42     20.12 o
  -2  15   5       49.76       33.94     26.21 o
  -1  15   5      104.81      149.52     40.02 o
   0  15   5        1.59       25.80     24.26 o
   1  15   5      266.45      220.83     44.04 o
   2  15   5        0.27      -16.06     20.42 o
   3  15   5       93.36       84.06     34.95 o
   4  15   5       12.39       19.44     17.78 o
   5  15   5       28.58       10.00     18.15 o
  -4  16   5      215.00      198.04     46.75 o
  -3  16   5       13.00       24.50     30.34 o
  -2  16   5        2.36      -14.17     23.55 o
  -1  16   5        9.45       18.30     25.09 o
   0  16   5      268.93      225.97     48.52 o
   1  16   5        0.22        0.35     23.55 o
   2  16   5      139.99      122.43     37.90 o
 -16   0   6      303.71      278.27     46.22 o
 -14   0   6      215.77      271.42     41.26 o
 -12   0   6      553.05      551.93     48.52 o
 -10   0   6      675.47      641.18     47.11 o
  -8   0   6     1190.76     1137.74     54.31 o
  -6   0   6      665.71      556.65     36.01 o
  -4   0   6     1278.80     1282.83     48.52 o
  -2   0   6     3511.46     3576.59     70.42 o
   0   0   6    11081.54    10740.21    126.52 o
   2   0   6     1838.69     2030.18     42.09 o
   4   0   6     3048.28     3111.97     75.59 o
   6   0   6     4670.17     4654.73     78.51 o
   8   0   6      705.44      704.41     30.96 o
  10   0   6      337.98      375.69     41.59 o
  12   0   6       18.33       28.63     22.61 o
 -17   1   6       77.39       94.45     34.59 o
 -16   1   6        2.26        0.65     15.02 o
 -15   1   6        0.21       -9.27     11.90 o
 -14   1   6       73.16       61.64     17.93 o
 -13   1   6     1641.71     1624.10     71.48 o
 -12   1   6       32.09       20.06     10.06 o
 -11   1   6     1220.09     1186.95     41.63 o
 -10   1   6        5.31        4.51     10.04 o
  -9   1   6        0.68        6.18      9.52 o
  -8   1   6      213.70      295.05     44.71 o
  -7   1   6     1226.35     1089.46     36.79 o
  -6   1   6      522.59      486.29     24.33 o
  -5   1   6     3040.66     2882.02     56.90 o
  -4   1   6       16.91       15.25      5.13 o
  -3   1   6       77.49       78.39     12.17 o
  -2   1   6      955.59     1060.95     17.50 o
  -1   1   6     8197.08     8277.31     64.68 o
   0   1   6      232.92      265.58      8.79 o
   1   1   6    13711.91    14218.92    100.20 o
   2   1   6     3731.77     4063.67     45.39 o
   3   1   6     1385.29     1486.14     25.64 o
   4   1   6       12.15       22.87      5.61 o
   5   1   6     5290.53     5151.38     57.41 o
   6   1   6        0.12       -2.06      4.97 o
   7   1   6      666.31      697.03     25.78 o
   8   1   6        1.63       -5.86      5.86 o
   9   1   6      102.07       96.76     11.12 o
  10   1   6      116.42      119.56     16.32 o
  11   1   6      679.53      765.53     95.69 o
  12   1   6       66.22       47.13     43.39 o
  13   1   6      245.11      239.90     39.90 o
 -17   2   6        3.53       12.16     26.09 o
 -16   2   6      104.06      120.29     23.56 o
 -15   2   6       97.75       77.83     41.88 o
 -14   2   6      309.31      279.90     65.23 o
 -13   2   6        2.90        2.70      9.48 o
 -12   2   6      541.32      536.78     26.35 o
 -11   2   6      549.26      510.48     24.43 o
 -10   2   6      587.60      590.16     32.35 o
  -9   2   6      132.17      124.13     17.65 o
  -8   2   6      784.10      768.75     47.99 o
  -7   2   6        0.80        1.83      7.89 o
  -6   2   6     4304.48     4369.38     62.11 o
  -5   2   6       25.63       35.68      7.41 o
  -4   2   6      263.44      218.06     10.49 o
  -3   2   6      701.62      788.81     17.76 o
  -2   2   6      776.58      702.99     23.42 o
  -1   2   6       62.13       58.97      5.58 o
   0   2   6    11996.17    12554.95     93.82 o
   1   2   6       53.31       66.82      5.59 o
   2   2   6      803.70      807.12     19.89 o
   3   2   6       52.78       50.97      7.33 o
   4   2   6     3176.45     3096.71     40.10 o
   5   2   6       19.99       16.24      5.57 o
   6   2   6     3040.37     2967.98     42.10 o
   7   2   6      242.34      225.84     13.26 o
   8   2   6       96.51      107.24     15.52 o
   9   2   6      149.88       69.99     43.71 o
  10   2   6      380.11      400.05     29.16 o
  11   2   6      114.10      127.59     21.10 o
  12   2   6      793.01      808.83     94.62 o
  13   2   6        3.40      -12.58     13.15 o
  14   2   6      128.91       71.54     31.17 o
 -17   3   6      108.99      112.45     36.54 o
 -16   3   6        3.01       -3.95     14.37 o
 -15   3   6       20.49       14.19     14.75 o
 -14   3   6       58.86       41.51     12.93 o
 -13   3   6     1046.00     1103.82     37.67 o
 -12   3   6      116.43       89.65     14.22 o
 -11   3   6      420.42      422.18     23.16 o
 -10   3   6      331.23      288.25     19.11 o
  -9   3   6      249.10      235.25     21.87 o
  -8   3   6      376.42      405.85     25.82 o
  -7   3   6     3612.40     3419.97     56.13 o
  -6   3   6     1015.98      953.03     37.94 o
  -5   3   6     4123.42     4166.48     48.60 o
  -4   3   6      543.60      608.02     16.33 o
  -3   3   6      553.12      579.14     19.34 o
  -2   3   6     2294.96     2402.44     32.34 o
  -1   3   6     8817.76     9181.17     92.30 o
   0   3   6        4.29       17.85      4.11 o
   1   3   6     2062.41     1814.03     24.13 o
   2   3   6       24.49       19.59      6.44 o
   3   3   6        2.70        6.41      4.86 o
   4   3   6      343.81      362.57     13.35 o
   5   3   6     5107.43     5053.00     56.19 o
   6   3   6      125.35      130.62     10.34 o
   7   3   6      926.93      907.64     52.06 o
   8   3   6      461.57      477.22     22.56 o
   9   3   6       38.99       57.62     14.84 o
  10   3   6        0.70      -10.67     10.67 o
  11   3   6     1042.69     1059.75     48.73 o
  12   3   6        1.51        0.89     12.52 o
  13   3   6      283.86      338.10     32.99 o
  14   3   6        0.31      -14.58     23.08 o
 -17   4   6       13.71       46.40     28.81 o
 -16   4   6       60.31       25.98     17.18 o
 -15   4   6        8.49       14.65     12.51 o
 -14   4   6       64.85       70.24     14.46 o
 -13   4   6       77.98       65.84     14.39 o
 -12   4   6     1998.45     2023.44     49.44 o
 -11   4   6      434.71      410.94     23.41 o
 -10   4   6      264.49      240.79     18.13 o
  -9   4   6        4.39        1.67      7.97 o
  -8   4   6     1317.99     1287.31     34.99 o
  -7   4   6        0.33       13.82      8.12 o
  -6   4   6     6373.32     6536.36     82.70 o
  -5   4   6     1648.83     1618.35     27.97 o
  -4   4   6     3077.64     2914.89     44.26 o
  -3   4   6     1151.60     1282.77     23.62 o
  -2   4   6      170.10      120.91      8.37 o
  -1   4   6     4184.87     4340.91     68.41 o
   0   4   6     1494.46     1338.61     22.81 o
   1   4   6      122.00      103.32      6.97 o
   2   4   6      216.61      227.74     10.22 o
   3   4   6        6.73       11.27      4.74 o
   4   4   6     3010.00     3057.92     49.92 o
   5   4   6       39.02       14.03      7.55 o
   6   4   6     7217.91     7247.77     89.64 o
   7   4   6      784.69      749.12     26.10 o
   8   4   6      370.08      367.17     27.25 o
   9   4   6        1.67       -2.81     10.07 o
  10   4   6      283.65      329.67     29.24 o
  11   4   6      109.05       44.20     30.19 o
  12   4   6      237.18      328.28     32.42 o
  13   4   6        1.62        8.10     16.95 o
  14   4   6      118.36      109.85     34.47 o
 -16   5   6       40.42       42.05     15.84 o
 -15   5   6      129.92      110.24     18.04 o
 -14   5   6       31.07       45.64     14.05 o
 -13   5   6      279.05      285.79     22.98 o
 -12   5   6       44.58       67.76     13.15 o
 -11   5   6     1082.61     1145.10     36.25 o
 -10   5   6       10.22       20.10      8.39 o
  -9   5   6      683.67      669.79     23.20 o
  -8   5   6      478.45      465.06     22.62 o
  -7   5   6     2271.52     2249.67     45.38 o
  -6   5   6      978.29      989.22     22.31 o
  -5   5   6     4586.32     4624.96     52.97 o
  -4   5   6      852.87      862.80     25.29 o
  -3   5   6      141.01      175.33      9.95 o
  -2   5   6      959.78      959.20     24.17 o
  -1   5   6      304.63      201.81      9.86 o
   0   5   6     1003.84     1001.32     16.87 o
   1   5   6     1421.85     1392.39     19.81 o
   2   5   6     1074.76     1091.36     35.39 o
   3   5   6       27.24       15.49     10.87 o
   4   5   6      807.57      762.75     36.20 o
   5   5   6     3855.09     3924.42     60.03 o
   6   5   6       18.96        8.11      7.86 o
   7   5   6      107.55       83.62     37.01 o
   8   5   6       67.62       67.75     24.94 o
   9   5   6       15.88       31.53     20.84 o
  10   5   6      116.98      109.40     20.33 o
  11   5   6      340.28      344.73     39.34 o
  12   5   6       14.46       14.18     15.23 o
  13   5   6      127.08      168.99     35.21 o
  14   5   6       49.54       55.37     30.22 o
 -16   6   6       28.98       13.28     23.02 o
 -15   6   6       25.84       15.86     13.48 o
 -14   6   6      125.06      116.07     19.30 o
 -13   6   6      354.91      329.98     32.42 o
 -12   6   6      305.69      332.90     35.68 o
 -11   6   6      707.32      698.74     26.66 o
 -10   6   6        8.68       13.17      8.02 o
  -9   6   6      138.47      130.38     15.14 o
  -8   6   6      235.64      218.21     17.50 o
  -7   6   6      154.78      205.39     16.15 o
  -6   6   6      658.71      638.44     34.50 o
  -5   6   6      139.91      114.01     10.89 o
  -4   6   6      361.33      386.90     14.45 o
  -3   6   6      160.95      158.92     10.05 o
  -2   6   6     4263.89     4319.87     44.68 o
  -1   6   6      261.53      268.39     11.24 o
   0   6   6      372.47      304.20     12.96 o
   1   6   6     1000.93      972.62     21.87 o
   2   6   6     2660.98     2553.65     57.96 o
   3   6   6      452.11      443.04     25.76 o
   4   6   6     1649.22     1533.88     46.21 o
   5   6   6      108.57      123.17     13.03 o
   6   6   6      625.32      589.90     32.47 o
   7   6   6       12.30       -3.95     19.27 o
   8   6   6      408.94      419.00     30.96 o
   9   6   6       43.87       49.61     15.79 o
  10   6   6       81.79       75.08     18.84 o
  11   6   6        1.66        0.61     13.33 o
  12   6   6      279.24      284.80     43.62 o
  13   6   6      105.53       23.26     25.68 o
 -16   7   6       81.06      113.93     35.54 o
 -15   7   6       37.89       15.93     20.10 o
 -14   7   6      260.96      259.50     31.44 o
 -13   7   6      150.12      149.73     19.60 o
 -12   7   6       52.44       31.61     12.13 o
 -11   7   6      196.52      194.42     22.99 o
 -10   7   6      900.68      848.63     38.09 o
  -9   7   6      117.67      124.88     13.45 o
  -8   7   6       53.56       36.06      9.17 o
  -7   7   6       12.33       12.32      8.64 o
  -6   7   6        4.01       -2.08      6.35 o
  -5   7   6     1487.28     1424.92     34.19 o
  -4   7   6      256.56      294.30     13.31 o
  -3   7   6     1656.96     1690.91     29.24 o
  -2   7   6      368.25      345.71     20.99 o
  -1   7   6     1654.57     1714.80     37.40 o
   0   7   6       20.29       33.94      7.72 o
   1   7   6     2388.98     2295.78     45.38 o
   2   7   6     1324.74     1366.66     42.70 o
   3   7   6       76.79       59.41     19.89 o
   4   7   6     4103.23     3939.05     80.72 o
   5   7   6       28.52       20.93     20.69 o
   6   7   6       14.27       21.65     11.28 o
   7   7   6      885.33      897.78     40.53 o
   8   7   6        2.72        1.36     12.39 o
   9   7   6       14.24        8.65     12.32 o
  10   7   6        2.20       10.37     14.14 o
  11   7   6      171.66      179.94     26.63 o
  12   7   6        1.36       19.76     16.45 o
  13   7   6      102.61       81.93     33.76 o
 -15   8   6       39.75       49.23     27.63 o
 -14   8   6      133.62      130.58     24.68 o
 -13   8   6      167.93      150.18     39.46 o
 -12   8   6      219.36      247.62     41.47 o
 -11   8   6      153.05      127.92     15.32 o
 -10   8   6      222.21      215.56     17.52 o
  -9   8   6      623.20      641.00     25.08 o
  -8   8   6      235.00      211.67     15.87 o
  -7   8   6       17.44       20.68      8.27 o
  -6   8   6       34.25       17.53      7.79 o
  -5   8   6      611.90      644.72     37.79 o
  -4   8   6        1.43        7.64      9.26 o
  -3   8   6     1047.54     1047.70     29.14 o
  -2   8   6     1195.77     1154.93     36.43 o
  -1   8   6      514.17      519.91     33.59 o
   0   8   6      587.15      596.85     19.47 o
   1   8   6        3.71        8.30      7.29 o
   2   8   6      387.80      380.04     20.90 o
   3   8   6     3490.01     3229.21     71.96 o
   4   8   6        4.46       -8.54      8.54 o
   5   8   6      254.80      213.89     23.11 o
   6   8   6      431.64      449.53     31.06 o
   7   8   6      148.56      156.33     41.73 o
   8   8   6        1.48       -9.82      9.82 o
   9   8   6      267.20      246.84     28.43 o
  10   8   6      122.21       88.71     21.46 o
  11   8   6       13.12       18.61     16.33 o
  12   8   6       42.59       69.71     27.68 o
 -15   9   6       37.09       84.29     30.52 o
 -14   9   6       33.58       34.40     17.59 o
 -13   9   6      352.88      345.19     28.75 o
 -12   9   6       32.52       25.55     13.88 o
 -11   9   6      193.97      171.79     20.86 o
 -10   9   6      896.63      854.43     35.54 o
  -9   9   6       78.66       69.60     12.00 o
  -8   9   6      163.89      186.45     15.77 o
  -7   9   6      883.09      801.82     30.07 o
  -6   9   6       32.61       21.43     10.32 o
  -5   9   6       42.46       43.43     13.57 o
  -4   9   6      767.04      750.76     77.83 o
  -3   9   6       98.90      115.73     17.71 o
  -2   9   6      772.51      771.73     23.25 o
  -1   9   6      149.91      177.92     28.06 o
   0   9   6      173.49      189.82     18.36 o
   1   9   6     1140.50     1100.89     37.52 o
   2   9   6     1995.75     1977.94     45.70 o
   3   9   6        7.43       -8.87      9.88 o
   4   9   6       31.91       36.04     13.46 o
   5   9   6       53.66       76.43     20.78 o
   6   9   6      169.79      165.82     23.26 o
   7   9   6      568.04      581.07     68.77 o
   8   9   6      965.13      837.41     44.49 o
   9   9   6       95.68       72.68     19.44 o
  10   9   6      365.44      299.97     38.49 o
  11   9   6       26.34       18.71     21.07 o
  12   9   6       11.89       24.97     22.90 o
 -14  10   6       40.64       26.09     26.68 o
 -13  10   6        0.31        2.55     13.18 o
 -12  10   6       29.76       24.72     13.99 o
 -11  10   6      155.13      122.38     18.68 o
 -10  10   6        0.99        0.42     10.77 o
  -9  10   6     1123.19     1102.66     39.14 o
  -8  10   6        6.99        3.57     13.12 o
  -7  10   6       26.28       39.94     11.93 o
  -6  10   6      781.07      699.80     30.03 o
  -5  10   6       13.65        5.43      9.17 o
  -4  10   6       52.98       35.14     14.00 o
  -3  10   6     2520.24     2381.88     64.35 o
  -2  10   6      599.33      622.70     33.62 o
  -1  10   6      928.70      899.92     26.04 o
   0  10   6      888.05      902.63     31.27 o
   1  10   6      228.95      227.90     18.76 o
   2  10   6       77.94       54.64     26.29 o
   3  10   6      425.37      422.80     37.54 o
   4  10   6       68.76      101.16     34.24 o
   5  10   6       36.56       29.81     14.14 o
   6  10   6      524.02      592.18     37.82 o
   7  10   6      494.21      460.23     35.58 o
   8  10   6      144.21      117.45     22.33 o
   9  10   6      740.15      790.09     46.62 o
  10  10   6        2.71       17.42     28.63 o
  11  10   6       85.83       29.04     24.26 o
 -13  11   6       86.11       86.81     19.27 o
 -12  11   6        8.34        5.59     12.49 o
 -11  11   6       47.31       44.07     20.72 o
 -10  11   6      362.34      375.25     46.66 o
  -9  11   6       52.11       39.21     20.75 o
  -8  11   6      362.97      394.68     34.24 o
  -7  11   6      627.33      690.49     85.30 o
  -6  11   6       43.53       47.87     25.15 o
  -5  11   6      647.21      619.55     29.56 o
  -4  11   6      256.86      258.93     30.62 o
  -3  11   6       27.82       21.79     10.64 o
  -2  11   6      349.29      346.97     79.90 o
  -1  11   6      399.36      379.40     29.09 o
   0  11   6       19.68       40.88     11.70 o
   1  11   6       89.90       59.28     12.68 o
   2  11   6     2023.89     1927.42     48.74 o
   3  11   6        7.02       -0.89      9.56 o
   4  11   6      266.77      241.38     44.63 o
   5  11   6      344.45      420.68     42.03 o
   6  11   6       14.39       -3.19     12.04 o
   7  11   6      508.80      567.69     40.15 o
   8  11   6      477.03      460.90     72.75 o
   9  11   6        4.89        8.68     22.96 o
  10  11   6       36.48       36.36     30.05 o
 -12  12   6       97.61      131.56     28.69 o
 -11  12   6       34.06       38.88     20.50 o
 -10  12   6        3.49      -15.36     15.36 o
  -9  12   6      593.58      589.69     42.65 o
  -8  12   6       57.34       52.59     30.87 o
  -7  12   6       15.92        4.01     14.83 o
  -6  12   6      848.42      934.63     47.63 o
  -5  12   6       92.34       84.37     38.28 o
  -4  12   6      154.90      124.61     27.15 o
  -3  12   6      218.31      221.50     20.53 o
  -2  12   6       58.66       54.93     11.95 o
  -1  12   6      597.28      613.71     29.08 o
   0  12   6        3.04        9.57     12.92 o
   1  12   6      213.55      216.78     20.49 o
   2  12   6       23.74       22.55     11.11 o
   3  12   6     1040.69     1011.98     37.82 o
   4  12   6       17.50        1.27     10.06 o
   5  12   6      166.71      146.27     25.21 o
   6  12   6      246.81      225.07     28.83 o
   7  12   6      131.84      169.40     26.82 o
   8  12   6        4.97       14.51     15.49 o
   9  12   6       79.07       43.74     30.87 o
 -11  13   6        3.69       -9.89     18.31 o
 -10  13   6       41.10       35.49     20.52 o
  -9  13   6        0.66      -10.34     15.68 o
  -8  13   6      108.74      107.40     25.01 o
  -7  13   6      135.53      128.45     26.27 o
  -6  13   6        0.57      -11.94     13.91 o
  -5  13   6      103.72      106.62     23.31 o
  -4  13   6      214.51      276.27     30.74 o
  -3  13   6        9.71       15.29     14.86 o
  -2  13   6      366.96      416.53     41.94 o
  -1  13   6       37.35       48.76     24.67 o
   0  13   6       46.20       40.14     16.48 o
   1  13   6        0.70        1.00     12.54 o
   2  13   6      785.98      768.86     44.45 o
   3  13   6       37.06       35.73     13.53 o
   4  13   6      417.77      447.54     29.58 o
   5  13   6       93.14      118.34     19.54 o
   6  13   6        0.06       -7.82     11.88 o
   7  13   6        2.67        5.25     16.26 o
   8  13   6       14.59       -7.14     26.09 o
  -9  14   6       55.11       37.66     22.39 o
  -8  14   6       42.46       40.10     30.90 o
  -7  14   6        1.85        4.18     17.73 o
  -6  14   6       12.55       13.39     18.39 o
  -5  14   6       63.32       79.35     22.37 o
  -4  14   6        1.66      -10.69     14.63 o
  -3  14   6      575.69      665.38     65.35 o
  -2  14   6      195.50      179.39     40.14 o
  -1  14   6       91.30       79.87     30.99 o
   0  14   6       47.04       66.59     30.22 o
   1  14   6      115.87      129.10     36.13 o
   2  14   6       49.80       49.95     18.55 o
   3  14   6      388.11      410.92     29.15 o
   4  14   6        7.10        0.60     12.39 o
   5  14   6       60.67       80.57     17.56 o
   6  14   6       27.66       16.67     19.15 o
  -7  15   6        2.48       -8.05     17.29 o
  -6  15   6        4.16        0.70     27.15 o
  -5  15   6       48.65       32.95     21.70 o
  -4  15   6      193.31      137.24     39.37 o
  -3  15   6       15.75       -1.06     21.43 o
  -2  15   6      239.21      409.96     57.08 o
  -1  15   6       73.12       76.68     32.94 o
   0  15   6        3.21        6.43     22.37 o
   1  15   6       10.33       18.18     25.15 o
   2  15   6      276.49      313.45     52.30 o
   3  15   6        3.99       -2.18     23.73 o
   4  15   6      281.36      266.87     51.47 o
  -2  16   6       43.62       20.60     24.56 o
  -1  16   6       61.22       65.82     31.11 o
 -15   0   7      561.22      551.87     56.43 o
 -13   0   7        4.17       -6.85     16.41 o
 -11   0   7      343.25      442.78     43.92 o
  -9   0   7     1608.34     1464.88     65.94 o
  -7   0   7       60.23       52.89     18.54 o
  -5   0   7     4762.71     4701.12    112.92 o
  -3   0   7     5173.81     5133.05     78.38 o
  -1   0   7        3.91        6.11      4.70 o
   1   0   7     2127.88     1969.64     43.02 o
   3   0   7      163.58      146.04     14.36 o
   5   0   7      969.08     1045.41     38.84 o
   7   0   7     2047.36     1913.80     50.41 o
   9   0   7     2073.73     2151.46     58.09 o
  11   0   7       10.71        7.33     12.92 o
 -16   1   7      465.93      477.09     39.40 o
 -15   1   7       16.76       27.09     16.36 o
 -14   1   7        7.25        0.37     13.56 o
 -13   1   7        0.84        1.35     12.35 o
 -12   1   7     1174.00     1085.41     35.17 o
 -11   1   7      112.15      128.73     19.66 o
 -10   1   7     3311.57     3320.12     75.96 o
  -9   1   7      208.48      212.99     39.40 o
  -8   1   7      539.61      568.14     29.47 o
  -7   1   7        2.82        5.21      8.75 o
  -6   1   7       33.88       45.50     12.13 o
  -5   1   7      704.38      695.89     27.82 o
  -4   1   7     9834.15     9887.82    103.49 o
  -3   1   7       10.75       -2.92      3.45 o
  -2   1   7      177.66      156.71      8.07 o
  -1   1   7       20.66       29.08      4.81 o
   0   1   7     2218.55     2162.45     26.62 o
   1   1   7      434.06      380.59     10.81 o
   2   1   7     3092.88     3015.34     33.46 o
   3   1   7       22.52       34.67      7.11 o
   4   1   7      407.17      435.91     15.77 o
   5   1   7       85.34       90.69      9.67 o
   6   1   7      567.53      605.35     19.47 o
   7   1   7       77.60       82.43     10.12 o
   8   1   7     1519.35     1549.83     33.04 o
   9   1   7      237.51      232.82     16.16 o
  10   1   7      174.58      144.82     16.77 o
  11   1   7       99.42      140.40     21.93 o
  12   1   7      253.07      262.34     27.92 o
 -16   2   7       63.95       28.88     29.75 o
 -15   2   7      518.96      586.65     40.89 o
 -14   2   7       47.21       65.60     18.12 o
 -13   2   7       69.37       65.42     13.87 o
 -12   2   7      129.56      107.53     14.92 o
 -11   2   7      858.21      952.49     42.10 o
 -10   2   7      560.21      545.09     32.01 o
  -9   2   7     1015.21     1003.67     39.69 o
  -8   2   7       30.58       60.55     18.27 o
  -7   2   7     1807.40     1820.55     61.98 o
  -6   2   7      236.01      231.20     15.25 o
  -5   2   7      430.46      353.09     14.73 o
  -4   2   7       60.32       56.83      7.39 o
  -3   2   7     4789.26     4608.98     59.51 o
  -2   2   7       19.91       46.35      5.62 o
  -1   2   7     4480.72     4763.11     46.44 o
   0   2   7      353.79      366.72     12.20 o
   1   2   7     6541.89     6373.55     61.35 o
   2   2   7       46.61       57.93      7.97 o
   3   2   7     3178.69     3273.49     44.88 o
   4   2   7       24.18       28.57      6.49 o
   5   2   7      625.18      637.19     19.19 o
   6   2   7        1.79        5.87      6.21 o
   7   2   7     1298.37     1270.65     28.52 o
   8   2   7      221.44      187.95     16.54 o
   9   2   7      527.90      564.22     28.86 o
  10   2   7       87.79      121.74     20.18 o
  11   2   7        0.22       -1.79     12.00 o
  12   2   7        1.35        3.79     13.38 o
  13   2   7      132.70      141.61     24.74 o
  14   2   7        2.06       21.07     30.11 o
 -16   3   7      112.92      121.96     25.44 o
 -15   3   7      183.86      183.45     67.32 o
 -14   3   7       16.87       40.35     13.36 o
 -13   3   7      108.10      141.46     17.67 o
 -12   3   7      787.63      794.96     53.30 o
 -11   3   7      818.17      798.82     30.19 o
 -10   3   7     1690.91     1736.65     53.83 o
  -9   3   7        2.35        3.08     10.05 o
  -8   3   7      677.74      662.10     31.55 o
  -7   3   7      156.42      155.33     14.50 o
  -6   3   7      313.84      280.64     16.68 o
  -5   3   7      168.24      161.05     14.54 o
  -4   3   7     3087.81     2854.61     39.46 o
  -3   3   7       97.11       83.75      8.07 o
  -2   3   7       45.83       39.63     11.52 o
  -1   3   7     1520.35     1540.68     25.97 o
   0   3   7     1772.43     1830.52     25.80 o
   1   3   7      390.44      400.08     12.14 o
   2   3   7     3146.20     3153.70     40.88 o
   3   3   7      499.61      511.58     15.93 o
   4   3   7      874.65      848.83     20.88 o
   5   3   7       64.85       57.89     10.76 o
   6   3   7      317.08      334.36     18.90 o
   7   3   7       43.86       44.81     10.46 o
   8   3   7      846.94      876.29     38.76 o
   9   3   7        0.52       -2.25     11.41 o
  10   3   7       79.13       93.43     19.78 o
  11   3   7       34.56       23.03     15.49 o
  12   3   7      195.59      186.26     26.69 o
  13   3   7        9.22       27.29     18.36 o
 -16   4   7        4.49       -9.58     22.76 o
 -15   4   7      454.10      487.86     52.19 o
 -14   4   7       82.78       76.49     16.12 o
 -13   4   7      244.21      217.66     24.07 o
 -12   4   7      192.81      217.91     20.26 o
 -11   4   7      153.84      166.74     17.36 o
 -10   4   7      103.52      109.95     18.76 o
  -9   4   7      406.67      372.40     22.13 o
  -8   4   7      130.29      110.12     13.88 o
  -7   4   7      327.82      324.60     19.95 o
  -6   4   7      186.35      155.56     11.17 o
  -5   4   7      873.10      885.58     24.53 o
  -4   4   7      925.54     1013.55     22.45 o
  -3   4   7     4024.21     4058.20     79.50 o
  -2   4   7     1026.26     1055.03     22.05 o
  -1   4   7      345.11      395.58     13.99 o
   0   4   7      762.60      664.63     19.78 o
   1   4   7     1313.58     1239.81     21.14 o
   2   4   7      356.68      379.32     13.85 o
   3   4   7      308.29      279.00     32.58 o
   4   4   7      690.55      647.49     24.19 o
   5   4   7      339.36      340.97     19.05 o
   6   4   7      404.78      366.92     28.22 o
   7   4   7     1292.15     1332.21     37.10 o
   8   4   7        3.46       13.05     12.12 o
   9   4   7      635.74      690.37     38.12 o
  10   4   7       90.22       60.75     17.67 o
  11   4   7        0.67       17.63     14.30 o
  12   4   7       69.68       68.89     19.33 o
  13   4   7      390.56      460.19     39.40 o
 -16   5   7       42.51       64.58     21.56 o
 -15   5   7        0.27       12.67     12.05 o
 -14   5   7      141.54      131.16     18.60 o
 -13   5   7      164.67      123.05     22.30 o
 -12   5   7      716.59      690.55     31.20 o
 -11   5   7      101.67       76.44     17.53 o
 -10   5   7      320.14      333.09     22.88 o
  -9   5   7      622.25      584.47     30.07 o
  -8   5   7      321.78      318.94     20.21 o
  -7   5   7      304.62      316.04     25.63 o
  -6   5   7      716.75      699.74     20.08 o
  -5   5   7      174.53      171.64     12.21 o
  -4   5   7     7616.71     7867.66     84.74 o
  -3   5   7      668.92      738.28     19.21 o
  -2   5   7     2094.73     2179.02     33.26 o
  -1   5   7     2116.94     2091.84     31.89 o
   0   5   7      820.61      844.11     19.53 o
   1   5   7      584.98      591.34     21.49 o
   2   5   7     1835.31     1753.11     37.97 o
   3   5   7      567.53      535.47     23.31 o
   4   5   7       38.01       28.25      8.67 o
   5   5   7      959.83     1010.88     55.49 o
   6   5   7      172.04      202.81     24.51 o
   7   5   7       91.53       70.31     15.53 o
   8   5   7      800.25      858.59     40.67 o
   9   5   7      248.60      259.21     27.52 o
  10   5   7      299.85      253.36     28.64 o
  11   5   7       95.84       50.95     18.99 o
  12   5   7      204.67      153.07     26.17 o
  13   5   7        9.40       18.54     24.97 o
 -16   6   7       18.44        5.70     17.44 o
 -15   6   7      162.76      163.61     22.07 o
 -14   6   7       85.04       98.39     17.36 o
 -13   6   7       13.25        0.89     10.83 o
 -12   6   7      107.68      133.12     26.56 o
 -11   6   7     1343.98     1352.46     36.33 o
 -10   6   7        7.07        6.10     10.21 o
  -9   6   7        4.30       -7.86     14.93 o
  -8   6   7     1056.58     1007.41     32.98 o
  -7   6   7       35.92       33.73      9.61 o
  -6   6   7     1366.46     1342.47     34.80 o
  -5   6   7     3406.90     3331.52     53.22 o
  -4   6   7       14.20       14.46      6.12 o
  -3   6   7     2293.07     2176.69     34.42 o
  -2   6   7      598.25      613.70     18.71 o
  -1   6   7       89.11       79.84     10.63 o
   0   6   7     1489.66     1580.78     36.34 o
   1   6   7     1762.51     1782.68     40.24 o
   2   6   7       54.59       42.07      9.40 o
   3   6   7     1525.54     1409.95     45.10 o
   4   6   7     2081.04     1964.21     60.30 o
   5   6   7        4.05       11.33      8.54 o
   6   6   7      664.61      586.75     33.89 o
   7   6   7     2020.38     2059.17     65.64 o
   8   6   7        0.39        5.74     11.63 o
   9   6   7      496.56      502.75     38.22 o
  10   6   7       33.54       50.32     17.27 o
  11   6   7        6.18        6.75     14.69 o
  12   6   7       99.09      103.57     24.57 o
  13   6   7      204.15      135.53     37.01 o
 -16   7   7      187.64      201.76     44.04 o
 -15   7   7       96.87      150.57     47.25 o
 -14   7   7        9.39        8.75     12.32 o
 -13   7   7      608.49      679.67     33.72 o
 -12   7   7      190.32      218.94     21.34 o
 -11   7   7       12.96       12.92      9.26 o
 -10   7   7      973.98     1001.83     30.88 o
  -9   7   7       26.99       15.96      8.62 o
  -8   7   7      851.33      872.49     49.22 o
  -7   7   7       74.89       79.43     12.92 o
  -6   7   7     1033.01      998.13     55.31 o
  -5   7   7      162.71      150.30     13.97 o
  -4   7   7     1516.09     1509.41     29.31 o
  -3   7   7      461.24      475.90     20.68 o
  -2   7   7      436.24      422.23     19.93 o
  -1   7   7      417.35      412.50     20.18 o
   0   7   7     1483.81     1519.16     36.97 o
   1   7   7      453.21      497.21     27.12 o
   2   7   7     1553.74     1625.07     39.63 o
   3   7   7     1977.05     1907.80     54.72 o
   4   7   7      618.40      563.46     53.04 o
   5   7   7      283.83      247.10     24.79 o
   6   7   7      546.47      539.33     41.23 o
   7   7   7       43.92       44.34     15.10 o
   8   7   7      976.35      970.04     44.66 o
   9   7   7       60.61       28.46     15.29 o
  10   7   7       11.96       -2.93     13.62 o
  11   7   7      313.41      371.00     36.25 o
  12   7   7       77.25      152.30     39.90 o
 -15   8   7       41.92       21.55     25.15 o
 -14   8   7      119.35      155.80     26.44 o
 -13   8   7       19.01       48.31     18.45 o
 -12   8   7      374.67      333.34     24.47 o
 -11   8   7      500.57      487.69     24.94 o
 -10   8   7      144.03      121.28     14.55 o
  -9   8   7      230.44      249.23     17.84 o
  -8   8   7        9.95       33.40     16.92 o
  -7   8   7      351.17      302.13     37.33 o
  -6   8   7     1291.15     1364.62     36.59 o
  -5   8   7      988.10      927.76     55.66 o
  -4   8   7        1.52       -6.73      8.65 o
  -3   8   7      862.73      812.93     29.62 o
  -2   8   7      213.28      191.30     15.53 o
  -1   8   7      111.24      119.28     14.48 o
   0   8   7      642.08      626.52     25.34 o
   1   8   7     4046.34     3884.74     65.22 o
   2   8   7      395.30      398.88     35.88 o
   3   8   7      812.75      825.34     37.17 o
   4   8   7      447.04      470.15     51.33 o
   5   8   7       82.11       97.53     18.51 o
   6   8   7       49.34       64.44     17.41 o
   7   8   7      354.76      375.00     31.54 o
   8   8   7        0.30       13.05     12.46 o
   9   8   7      541.69      640.33     79.04 o
  10   8   7       55.02       60.42     33.91 o
  11   8   7        3.31        6.08     22.43 o
  12   8   7      265.70      245.74     48.29 o
 -14   9   7        9.35      -10.85     15.23 o
 -13   9   7      138.49      150.37     26.15 o
 -12   9   7      126.51      124.43     19.52 o
 -11   9   7        0.42       -6.16     10.30 o
 -10   9   7      257.40      301.25     20.52 o
  -9   9   7      118.34      165.54     16.14 o
  -8   9   7       26.55       38.13     10.09 o
  -7   9   7      190.36      220.08     33.23 o
  -6   9   7      126.21      102.78     19.06 o
  -5   9   7       53.94       63.99     15.82 o
  -4   9   7      311.32      329.40     26.51 o
  -3   9   7      232.47      244.48     23.18 o
  -2   9   7      945.96      901.27     29.82 o
  -1   9   7     1632.45     1591.21     40.09 o
   0   9   7     3817.25     3835.38     66.27 o
   1   9   7      178.95      162.28     22.00 o
   2   9   7      103.15       98.25     14.23 o
   3   9   7        7.97        3.63      9.23 o
   4   9   7      755.65      701.90     37.44 o
   5   9   7      446.12      484.50     36.63 o
   6   9   7       66.74       86.80     39.84 o
   7   9   7       40.71       29.85     15.77 o
   8   9   7      360.00      387.62     67.15 o
   9   9   7      164.23      145.89     23.51 o
  10   9   7        6.95       16.90     16.78 o
  11   9   7       23.64       45.57     27.09 o
 -14  10   7       16.76       24.03     26.74 o
 -13  10   7       10.87       24.02     14.40 o
 -12  10   7       35.27       42.15     14.98 o
 -11  10   7       87.60       81.59     16.00 o
 -10  10   7      109.93       94.07     35.27 o
  -9  10   7      146.59      156.51     25.29 o
  -8  10   7      832.19      841.01     34.78 o
  -7  10   7       24.26       18.16     11.22 o
  -6  10   7      108.14      103.15     15.72 o
  -5  10   7      484.82      497.12     32.82 o
  -4  10   7       91.64       87.78     28.51 o
  -3  10   7      580.81      577.92     54.10 o
  -2  10   7      246.34      267.92     25.53 o
  -1  10   7      172.18      173.27     32.70 o
   0  10   7      710.53      768.12     30.07 o
   1  10   7       19.18       25.28     10.42 o
   2  10   7        9.84       -1.07     10.51 o
   3  10   7      325.66      363.91     23.94 o
   4  10   7      162.56      128.23     36.54 o
   5  10   7       24.09        8.60     13.37 o
   6  10   7      154.95      127.01     22.36 o
   7  10   7      296.84      212.78     37.16 o
   8  10   7       19.91       10.44     15.14 o
   9  10   7      178.12      166.11     49.91 o
  10  10   7       68.38       26.74     26.45 o
 -13  11   7      144.58      179.04     31.56 o
 -12  11   7        2.98       24.44     18.65 o
 -11  11   7       17.48       -3.63     18.15 o
 -10  11   7       50.55       57.63     20.39 o
  -9  11   7       45.29       43.04     17.52 o
  -8  11   7        0.31       -5.90     12.46 o
  -7  11   7      390.73      339.70     32.15 o
  -6  11   7      234.85      210.63     20.77 o
  -5  11   7        7.87       -9.08      9.08 o
  -4  11   7      474.78      470.43     33.39 o
  -3  11   7        9.16        9.80     11.94 o
  -2  11   7      161.89      170.28     23.46 o
  -1  11   7     1377.49     1432.29     52.53 o
   0  11   7       47.47       37.61     11.93 o
   1  11   7        2.33        2.72      9.75 o
   2  11   7        9.53       -1.94     10.01 o
   3  11   7       92.54       89.92     16.15 o
   4  11   7        3.97       10.95     14.98 o
   5  11   7      181.92      140.78     23.51 o
   6  11   7      125.37       92.33     27.18 o
   7  11   7        1.91       -8.14     13.44 o
   8  11   7      197.20      172.69     28.39 o
   9  11   7       23.31       -7.56     26.33 o
 -12  12   7       23.65       36.15     22.48 o
 -11  12   7       45.88       61.84     21.77 o
 -10  12   7       81.63       66.74     22.18 o
  -9  12   7        1.49       -8.21     14.86 o
  -8  12   7      481.93      472.59     38.90 o
  -7  12   7        0.31        2.97     13.46 o
  -6  12   7      128.46      122.75     23.16 o
  -5  12   7      140.68      152.08     35.09 o
  -4  12   7      111.94       75.95     15.46 o
  -3  12   7      121.86      138.16     25.12 o
  -2  12   7      627.67      620.41     39.30 o
  -1  12   7       57.08       57.59     16.60 o
   0  12   7       85.19       89.42     19.25 o
   1  12   7       26.47       32.71     12.53 o
   2  12   7       32.31       13.81     10.89 o
   3  12   7       25.26       14.75     12.13 o
   4  12   7      331.91      342.52     26.65 o
   5  12   7        9.83        7.03     11.54 o
   6  12   7       53.30       60.46     19.55 o
   7  12   7        1.50        4.44     15.83 o
   8  12   7        5.83       12.40     27.39 o
 -10  13   7        9.88       -8.80     18.45 o
  -9  13   7       94.57       61.82     22.39 o
  -8  13   7        2.93       -0.84     15.61 o
  -7  13   7      224.22      218.41     31.51 o
  -6  13   7       48.74       31.42     17.69 o
  -5  13   7       18.43        4.60     14.62 o
  -4  13   7      353.79      353.63     33.80 o
  -3  13   7      432.60      418.63     35.61 o
  -2  13   7       48.78       27.92     25.74 o
  -1  13   7      407.82      441.24     35.48 o
   0  13   7       26.14       12.65     16.53 o
   1  13   7       36.86       11.05     20.78 o
   2  13   7       78.22       92.53     17.68 o
   3  13   7      174.45      176.48     24.80 o
   4  13   7       30.48       15.35     13.11 o
   5  13   7      564.91      601.49     34.84 o
   6  13   7        8.46       -4.20     12.17 o
   7  13   7       45.58       96.81     36.78 o
  -8  14   7      269.86      227.29     33.62 o
  -7  14   7        2.21      -13.26     34.30 o
  -6  14   7       33.61       22.32     19.66 o
  -5  14   7       49.31       43.35     20.73 o
  -4  14   7        0.11       -1.30     16.57 o
  -3  14   7       11.06      -12.63     19.01 o
  -2  14   7      278.16      258.43     48.23 o
  -1  14   7       64.77       40.73     24.20 o
   0  14   7      167.04      164.16     39.61 o
   1  14   7       16.35       10.71     14.78 o
   2  14   7        0.09       -5.35     13.72 o
   3  14   7       18.87       37.83     13.70 o
   4  14   7      515.87      565.86     34.71 o
   5  14   7       33.60       14.10     17.67 o
  -6  15   7      105.14      110.87     26.39 o
  -5  15   7       19.81       40.96     22.05 o
  -4  15   7       36.65       47.34     31.05 o
  -3  15   7      205.87      159.91     42.38 o
  -2  15   7        0.55       26.33     23.85 o
  -1  15   7      106.42       89.78     35.00 o
   0  15   7        0.36        8.32     24.67 o
   1  15   7       50.97       25.74     26.45 o
   2  15   7        5.97       44.33     28.92 o
   3  15   7      189.28      139.25     35.18 o
 -16   0   8       13.85       19.36     23.55 o
 -14   0   8     1138.10     1205.74     76.03 o
 -12   0   8      224.03      213.39     35.89 o
 -10   0   8       19.85       11.75     15.88 o
  -8   0   8     1070.32     1056.87     56.96 o
  -6   0   8      210.14      353.53     33.47 o
  -4   0   8     4574.78     4739.06    121.81 o
  -2   0   8    16552.75    16692.18    192.19 o
   0   0   8       13.03        0.59      6.13 o
   2   0   8     1493.08     1396.67     38.39 o
   4   0   8     2456.65     2313.91     53.27 o
   6   0   8      538.07      599.39     29.69 o
   8   0   8      318.33      324.93     24.77 o
  10   0   8      603.02      635.75     51.77 o
 -16   1   8       15.64       -0.46     14.66 o
 -15   1   8      128.81      133.88     24.96 o
 -14   1   8       47.74       24.86     24.38 o
 -13   1   8      915.15      929.78     56.79 o
 -12   1   8      208.19      195.37     24.85 o
 -11   1   8      227.86      189.65     23.19 o
 -10   1   8        0.08        9.80     14.73 o
  -9   1   8      154.19      170.88     32.97 o
  -8   1   8      337.85      358.83     25.77 o
  -7   1   8     1685.92     1689.95     67.88 o
  -6   1   8      475.87      485.97     26.51 o
  -5   1   8      265.69      253.99     20.21 o
  -4   1   8       82.99       69.11     11.82 o
  -3   1   8     8524.54     8467.44     71.97 o
  -2   1   8      174.92      200.37     10.41 o
  -1   1   8     6996.66     6762.09     74.26 o
   0   1   8      457.01      485.84     14.89 o
   1   1   8      170.19      158.49     14.32 o
   2   1   8      396.28      400.77     15.31 o
   3   1   8      961.12      920.74     22.51 o
   4   1   8        4.30        2.00      5.51 o
   5   1   8      908.45      944.39     24.25 o
   6   1   8      122.55      117.36     13.67 o
   7   1   8       59.10       46.74      9.14 o
   8   1   8        1.78       -0.92      7.01 o
   9   1   8     1544.55     1478.81     41.61 o
  10   1   8        5.33        7.19      9.83 o
  11   1   8      428.12      453.72     41.97 o
  12   1   8        0.58        7.97     22.14 o
 -16   2   8      170.79      191.59     30.15 o
 -15   2   8        1.44        1.46     14.21 o
 -14   2   8      515.90      503.50     37.57 o
 -13   2   8       48.62       39.01     12.35 o
 -12   2   8       21.81        7.49     12.92 o
 -11   2   8      353.70      315.18     46.63 o
 -10   2   8       85.55       83.79     17.00 o
  -9   2   8        0.05       -7.66     17.94 o
  -8   2   8     4899.94     5035.67     93.90 o
  -7   2   8      116.31      156.50     18.99 o
  -6   2   8     1631.79     1578.81     36.73 o
  -5   2   8        0.77        5.78      5.26 o
  -4   2   8        8.06       10.75      4.94 o
  -3   2   8        2.47        0.22      4.88 o
  -2   2   8     8369.86     8286.78     80.73 o
  -1   2   8       66.09       64.30      7.41 o
   0   2   8      362.91      408.23     12.62 o
   1   2   8       71.17       81.35      7.07 o
   2   2   8     3908.81     3806.36     49.53 o
   3   2   8        0.93        2.97      4.99 o
   4   2   8     1713.28     1676.89     31.40 o
   5   2   8        5.63        2.13      5.93 o
   6   2   8      701.15      730.34     26.83 o
   7   2   8      200.78      192.59     17.04 o
   8   2   8      421.24      416.15     23.11 o
   9   2   8      188.44      193.85     18.53 o
  10   2   8     1708.06     1814.95     61.36 o
  11   2   8       33.93       25.28     15.13 o
  12   2   8      111.63      107.58     22.94 o
  13   2   8        8.24        2.60     23.79 o
 -16   3   8        7.37        5.85     15.30 o
 -15   3   8      383.58      436.79     38.12 o
 -14   3   8       41.60       38.94     18.17 o
 -13   3   8      113.49      140.55     17.69 o
 -12   3   8      299.72      323.62     23.02 o
 -11   3   8      441.21      420.73     31.47 o
 -10   3   8       82.35       63.19     16.06 o
  -9   3   8     2976.41     2906.86    148.16 o
  -8   3   8        4.74       14.16     17.30 o
  -7   3   8     4010.66     3936.77     68.45 o
  -6   3   8      441.57      430.65     16.89 o
  -5   3   8      534.83      540.51     17.68 o
  -4   3   8        1.54        2.10      5.24 o
  -3   3   8     4583.11     4550.28     62.39 o
  -2   3   8      211.43      204.99     11.13 o
  -1   3   8     4866.39     4856.82     76.07 o
   0   3   8      214.53      200.34     13.84 o
   1   3   8     1158.38     1157.13     21.26 o
   2   3   8      354.67      390.42     13.15 o
   3   3   8     1520.91     1513.52     29.25 o
   4   3   8      121.86      140.93     13.87 o
   5   3   8      860.96      811.42     27.53 o
   6   3   8      682.86      696.95     26.67 o
   7   3   8        4.04        9.17      8.19 o
   8   3   8      270.70      285.71     20.54 o
   9   3   8     1053.56     1002.77     44.43 o
  10   3   8        1.69        7.28     12.45 o
  11   3   8      655.57      685.79     41.55 o
  12   3   8        2.06        0.04     14.54 o
  13   3   8        3.27      -16.10     16.10 o
 -16   4   8       46.29       34.06     30.28 o
 -15   4   8       16.92       18.89     13.20 o
 -14   4   8      451.29      446.87     28.83 o
 -13   4   8        5.66       -0.63     10.08 o
 -12   4   8       80.54       76.64     14.45 o
 -11   4   8       63.49       61.57     17.30 o
 -10   4   8      613.20      632.99     35.93 o
  -9   4   8      315.99      324.77     26.77 o
  -8   4   8     1605.13     1595.16     41.00 o
  -7   4   8      421.91      453.77     35.66 o
  -6   4   8      743.87      736.76     21.30 o
  -5   4   8     1430.84     1492.45     29.55 o
  -4   4   8      283.38      240.83     14.76 o
  -3   4   8      311.47      274.46     13.24 o
  -2   4   8     3562.62     3645.29     53.48 o
  -1   4   8       15.02        7.24      5.14 o
   0   4   8       13.58        3.03      4.89 o
   1   4   8      260.24      276.55     11.66 o
   2   4   8     1610.02     1552.54     30.35 o
   3   4   8       17.68       21.17      8.17 o
   4   4   8     2370.66     2449.95     48.29 o
   5   4   8        0.75        3.02      7.59 o
   6   4   8     1158.71     1175.02     34.70 o
   7   4   8      105.85      105.09     14.04 o
   8   4   8       75.08       50.01     18.68 o
   9   4   8        0.15       -3.01     11.36 o
  10   4   8     1006.64     1042.92     48.04 o
  11   4   8       76.26       57.23     19.54 o
  12   4   8       12.63       -6.23     13.36 o
  13   4   8       41.22       60.51     31.17 o
 -16   5   8      112.05      120.34     25.52 o
 -15   5   8      609.21      553.60     33.15 o
 -14   5   8      114.79      124.93     19.20 o
 -13   5   8       63.13       71.43     26.20 o
 -12   5   8        5.53       -9.02      9.02 o
 -11   5   8        3.87        3.29      8.99 o
 -10   5   8       27.99       31.52     11.88 o
  -9   5   8      676.99      716.64     29.29 o
  -8   5   8       34.47       33.18     10.21 o
  -7   5   8     2026.76     2031.49     47.03 o
  -6   5   8      558.58      572.07     19.41 o
  -5   5   8      500.73      554.52     19.78 o
  -4   5   8       17.38       17.48      6.31 o
  -3   5   8     3342.78     3303.27     45.07 o
  -2   5   8        0.36        1.07      5.22 o
  -1   5   8     1135.04     1137.10     24.44 o
   0   5   8     1532.83     1631.06     46.07 o
   1   5   8      865.95      901.81     35.11 o
   2   5   8        4.28        6.49      6.27 o
   3   5   8     1554.43     1545.44     50.10 o
   4   5   8       28.11       20.26      8.76 o
   5   5   8      878.15      856.20     48.27 o
   6   5   8      107.73       80.71     17.01 o
   7   5   8       41.02       26.30     12.78 o
   8   5   8       23.66       33.86     15.00 o
   9   5   8      654.32      661.28     39.90 o
  10   5   8       45.33       55.93     17.66 o
  11   5   8      285.68      307.20     32.74 o
  12   5   8       52.97       32.60     18.54 o
 -16   6   8      120.90      122.89     34.06 o
 -15   6   8        5.93       19.31     13.18 o
 -14   6   8      329.97      324.55     26.49 o
 -13   6   8       26.08       16.69     12.48 o
 -12   6   8        3.07       11.06     10.67 o
 -11   6   8      260.88      268.23     19.30 o
 -10   6   8      208.93      225.70     20.60 o
  -9   6   8       60.30       49.61     13.28 o
  -8   6   8      247.89      246.05     19.23 o
  -7   6   8       21.73       26.32      9.57 o
  -6   6   8      154.31      144.72     14.76 o
  -5   6   8      904.66      911.77     23.77 o
  -4   6   8      841.01      863.03     24.83 o
  -3   6   8      237.88      242.42     13.09 o
  -2   6   8     1745.57     1756.66     38.98 o
  -1   6   8      836.02      874.13     27.53 o
   0   6   8      438.94      442.20     21.02 o
   1   6   8      784.61      781.93     26.55 o
   2   6   8     1343.37     1263.56     36.43 o
   3   6   8        5.32       22.71     12.03 o
   4   6   8      177.79      148.26     20.47 o
   5   6   8      188.00      191.48     23.34 o
   6   6   8      151.67      129.83     20.45 o
   7   6   8       25.15       27.08     16.29 o
   8   6   8        9.93        5.51     12.60 o
   9   6   8      148.91      141.71     50.29 o
  10   6   8      651.72      642.84     42.18 o
  11   6   8       61.59       30.11     17.53 o
  12   6   8       18.98       13.99     24.79 o
 -15   7   8      179.22      185.71     23.47 o
 -14   7   8       25.45       28.97     13.85 o
 -13   7   8       37.26       47.92     13.72 o
 -12   7   8      150.69      165.42     19.91 o
 -11   7   8      115.07      120.67     15.48 o
 -10   7   8      154.45      146.04     15.56 o
  -9   7   8      484.66      440.71     42.02 o
  -8   7   8      130.22      115.96     15.09 o
  -7   7   8       18.33       16.70      9.37 o
  -6   7   8      201.73      214.24     23.86 o
  -5   7   8       17.32       10.18      8.02 o
  -4   7   8       24.49       28.69      9.28 o
  -3   7   8     2806.58     2845.64     52.35 o
  -2   7   8      250.85      238.80     28.42 o
  -1   7   8     1903.77     1831.94     41.83 o
   0   7   8     1412.26     1346.75     60.63 o
   1   7   8       45.97       38.61      9.84 o
   2   7   8      231.82      214.58     17.69 o
   3   7   8       14.76       25.23      9.94 o
   4   7   8      140.54      138.15     20.97 o
   5   7   8       23.27       17.96     13.71 o
   6   7   8      178.58      146.22     21.89 o
   7   7   8       26.63       12.94     13.21 o
   8   7   8      282.68      341.94     31.39 o
   9   7   8       74.29       62.05     18.62 o
  10   7   8        0.28        3.91     13.65 o
  11   7   8      279.59      296.27     48.29 o
  12   7   8       76.75       79.51     30.46 o
 -15   8   8        1.79      -17.94     20.48 o
 -14   8   8      181.29      161.18     27.92 o
 -13   8   8       37.26       29.46     13.93 o
 -12   8   8       20.99       21.30     10.35 o
 -11   8   8      162.98      192.60     20.72 o
 -10   8   8      152.89      185.93     17.42 o
  -9   8   8       86.15       71.32     14.57 o
  -8   8   8       45.35       52.02     12.20 o
  -7   8   8      438.26      441.21     31.56 o
  -6   8   8        6.50        5.89     11.81 o
  -5   8   8     2805.85     2765.13     69.91 o
  -4   8   8      779.92      784.12     56.67 o
  -3   8   8       50.75       53.29     15.08 o
  -2   8   8      920.98      934.45     30.71 o
  -1   8   8      260.01      280.34     19.04 o
   0   8   8       76.33       63.47     14.68 o
   1   8   8      409.10      424.15     23.89 o
   2   8   8      311.31      310.68     20.91 o
   3   8   8      159.16      147.14     16.87 o
   4   8   8       66.15       59.09     15.67 o
   5   8   8      199.04      210.42     25.35 o
   6   8   8      195.91      171.84     41.14 o
   7   8   8      192.49      174.96     25.60 o
   8   8   8      521.27      577.08     84.12 o
   9   8   8      119.01      117.80     22.73 o
  10   8   8       83.52       90.53     36.36 o
  11   8   8      162.89      100.00     34.41 o
 -14   9   8       11.03       -6.47     14.35 o
 -13   9   8        2.75        8.47     13.18 o
 -12   9   8      171.82      165.52     21.37 o
 -11   9   8       13.77       -7.76      9.86 o
 -10   9   8      308.96      323.51     21.50 o
  -9   9   8      621.57      633.68     37.15 o
  -8   9   8        4.49       24.30     14.33 o
  -7   9   8       10.18       21.00     15.35 o
  -6   9   8      458.12      450.98     32.25 o
  -5   9   8       22.60        2.92     10.66 o
  -4   9   8      881.62      922.20     41.43 o
  -3   9   8      218.87      222.04     23.90 o
  -2   9   8       59.19       34.57     10.90 o
  -1   9   8       58.95       50.62     11.71 o
   0   9   8     1140.03     1176.66     36.41 o
   1   9   8      194.47      194.88     18.55 o
   2   9   8      170.93      168.07     17.88 o
   3   9   8      151.99      166.10     20.33 o
   4   9   8      113.59      105.24     20.44 o
   5   9   8      456.13      506.28     35.66 o
   6   9   8      458.70      390.64     36.36 o
   7   9   8       47.90       54.17     17.86 o
   8   9   8      252.61      236.91     30.07 o
   9   9   8      259.36      261.92     32.76 o
  10   9   8       51.64       38.13     26.21 o
 -13  10   8       98.54      110.74     33.25 o
 -12  10   8       18.62       27.93     17.89 o
 -11  10   8      169.02      178.26     28.01 o
 -10  10   8      303.70      313.92     33.20 o
  -9  10   8      118.24       99.34     16.95 o
  -8  10   8      148.21      189.59     20.80 o
  -7  10   8      264.55      291.92     32.73 o
  -6  10   8      148.23      131.26     21.73 o
  -5  10   8      800.81      822.75     83.67 o
  -4  10   8      292.06      321.20     29.06 o
  -3  10   8     1515.18     1566.50    128.92 o
  -2  10   8      447.73      462.52     32.32 o
  -1  10   8      423.14      470.30     32.55 o
   0  10   8       94.11      114.57     16.21 o
   1  10   8      217.49      222.49     20.48 o
   2  10   8      570.20      501.92     32.71 o
   3  10   8        8.52        5.52      9.98 o
   4  10   8      103.78      131.55     17.64 o
   5  10   8      143.11      128.77     22.38 o
   6  10   8      124.91      111.33     29.63 o
   7  10   8      700.85      649.40     43.24 o
   8  10   8        8.89       29.27     17.30 o
   9  10   8       42.71       30.34     28.63 o
 -12  11   8      106.84       83.32     26.24 o
 -11  11   8       93.08       92.32     24.81 o
 -10  11   8      329.18      316.71     63.69 o
  -9  11   8      129.22      117.81     34.86 o
  -8  11   8        5.48        9.40     14.56 o
  -7  11   8       57.46       62.34     15.58 o
  -6  11   8      125.94      124.13     26.26 o
  -5  11   8       20.44       16.96     14.08 o
  -4  11   8     1015.75     1070.47     47.87 o
  -3  11   8      420.74      390.77     31.81 o
  -2  11   8      668.88      701.01     40.89 o
  -1  11   8      361.60      368.17     31.13 o
   0  11   8      683.16      676.90     31.50 o
   1  11   8        2.75       -9.18      9.51 o
   2  11   8      369.20      373.82     27.82 o
   3  11   8      244.78      238.02     22.59 o
   4  11   8        5.30        1.15     11.26 o
   5  11   8       51.73       53.85     14.65 o
   6  11   8      418.89      436.84     37.61 o
   7  11   8       69.93       63.23     19.07 o
   8  11   8      119.61      129.63     38.13 o
 -11  12   8       73.02       75.06     24.21 o
 -10  12   8       54.13       15.92     19.82 o
  -9  12   8       64.02       79.47     21.92 o
  -8  12   8        6.93       25.20     17.12 o
  -7  12   8      203.38      178.77     28.48 o
  -6  12   8      216.20      183.77     27.97 o
  -5  12   8      254.72      277.32     24.14 o
  -4  12   8      298.36      265.67     29.92 o
  -3  12   8       34.82       19.41     15.30 o
  -2  12   8       14.75        2.97     13.77 o
  -1  12   8      179.57      204.25     22.08 o
   0  12   8       40.81       45.94     16.91 o
   1  12   8      778.82      762.81     43.03 o
   2  12   8       59.78       38.98     13.88 o
   3  12   8       88.39       72.87     18.26 o
   4  12   8       56.59       56.08     20.03 o
   5  12   8        5.25       -1.19     11.40 o
   6  12   8       31.73       43.27     14.90 o
   7  12   8      260.05      192.79     42.62 o
 -10  13   8       83.19      109.98     26.55 o
  -9  13   8       77.76       32.10     21.36 o
  -8  13   8        2.40      -12.21     15.20 o
  -7  13   8      200.35      130.94     25.91 o
  -6  13   8      117.23      120.53     24.64 o
  -5  13   8       48.08       50.60     19.99 o
  -4  13   8      152.88      177.18     37.81 o
  -3  13   8        4.28        7.15     12.81 o
  -2  13   8       87.31      119.79     35.54 o
  -1  13   8       78.56       64.74     20.38 o
   0  13   8      420.97      450.44     36.80 o
   1  13   8       45.09       41.59     16.46 o
   2  13   8      327.33      252.59     25.30 o
   3  13   8       70.74       60.39     15.85 o
   4  13   8      113.45      106.24     19.63 o
   5  13   8       34.65       55.17     21.41 o
   6  13   8       70.67       62.04     39.43 o
  -8  14   8       12.58       31.94     20.82 o
  -7  14   8       33.24        7.88     18.52 o
  -6  14   8        4.93        2.37     19.10 o
  -5  14   8      509.92      605.74     45.75 o
  -4  14   8        0.89       17.37     18.17 o
  -3  14   8      125.96       88.72     33.35 o
  -2  14   8       48.72       40.20     27.39 o
  -1  14   8       77.47       70.54     30.99 o
   0  14   8       48.71       33.98     17.60 o
   1  14   8      211.32      210.50     29.30 o
   2  14   8        0.72       16.18     14.55 o
   3  14   8        0.46       -2.34     13.39 o
   4  14   8       13.95       -1.54     17.11 o
  -4  15   8      115.31      127.09     39.20 o
  -3  15   8       46.24       68.89     34.89 o
  -2  15   8        3.18       16.17     26.03 o
  -1  15   8       10.15       12.63     26.68 o
   0  15   8      182.96       76.33     33.76 o
 -15   0   9        1.25        5.84     21.43 o
 -13   0   9      824.12      822.16     63.04 o
 -11   0   9      127.60      126.68     29.87 o
  -9   0   9      158.80      133.52     28.75 o
  -7   0   9      680.12      712.55     47.87 o
  -5   0   9     1737.14     1607.14     65.46 o
  -3   0   9     1026.22     1069.17     35.51 o
  -1   0   9     8890.16     8742.58    120.94 o
   1   0   9     1164.27     1115.45     35.71 o
   3   0   9      347.14      312.12     21.47 o
   5   0   9      419.26      454.41     26.82 o
   7   0   9     1364.47     1402.20     46.86 o
   9   0   9      218.59      237.65     37.13 o
 -16   1   9       10.20       17.75     17.80 o
 -15   1   9       24.74       -2.89     15.51 o
 -14   1   9      652.19      671.86     43.26 o
 -13   1   9        8.31        4.05     14.26 o
 -12   1   9     1108.04     1184.88     49.83 o
 -11   1   9       14.37       25.22     13.41 o
 -10   1   9       22.10       24.01     12.99 o
  -9   1   9      188.81      207.30     23.34 o
  -8   1   9      230.03      212.67     22.02 o
  -7   1   9      322.34      394.13     60.89 o
  -6   1   9     3302.76     3207.04     79.72 o
  -5   1   9        2.55       -1.26      7.80 o
  -4   1   9      208.53      202.77     14.89 o
  -3   1   9       70.01       73.49      7.79 o
  -2   1   9     3283.97     3265.70     38.78 o
  -1   1   9       89.33       85.57     10.08 o
   0   1   9     5724.48     5707.80     57.27 o
   1   1   9       57.73       43.37      7.68 o
   2   1   9      204.48      209.71     12.90 o
   3   1   9       40.99       50.18      8.25 o
   4   1   9      192.86      210.21     21.05 o
   5   1   9       58.21       57.86      9.54 o
   6   1   9      690.73      764.38     39.77 o
   7   1   9      506.30      526.79     25.42 o
   8   1   9      238.86      246.44     20.29 o
   9   1   9       87.86       76.77     14.19 o
  10   1   9      189.78      217.81     20.99 o
  11   1   9       68.96       77.80     27.86 o
 -16   2   9        0.78       16.91     18.03 o
 -15   2   9        0.41        6.85     14.77 o
 -14   2   9       84.80       71.13     20.59 o
 -13   2   9      621.26      677.12     31.83 o
 -12   2   9      159.15      136.74     23.14 o
 -11   2   9      335.61      391.58     33.38 o
 -10   2   9      454.74      449.54     31.26 o
  -9   2   9        9.94       10.08     11.83 o
  -8   2   9       96.53       95.23     42.44 o
  -7   2   9     2326.96     2473.44     62.65 o
  -6   2   9      394.07      420.80     26.52 o
  -5   2   9     2508.99     2162.55    146.74 o
  -4   2   9      851.60      918.33     32.79 o
  -3   2   9      161.17      142.42     10.59 o
  -2   2   9       14.97       13.57      5.18 o
  -1   2   9     2890.79     2759.16     73.77 o
   0   2   9      271.15      219.19     37.46 o
   1   2   9      198.96      224.61     13.17 o
   2   2   9        2.33        5.65      5.99 o
   3   2   9      161.36      156.22     11.97 o
   4   2   9      160.03      143.03     11.99 o
   5   2   9      725.40      768.51     28.11 o
   6   2   9      388.08      383.56     30.98 o
   7   2   9      889.29      866.60     31.48 o
   8   2   9      401.38      411.05     24.51 o
   9   2   9       26.44       14.41     10.67 o
  10   2   9      285.05      285.85     35.39 o
  11   2   9      377.60      352.41     32.97 o
  12   2   9        4.19       -5.43     22.08 o
 -16   3   9        2.45       26.50     27.45 o
 -15   3   9       64.43       76.01     21.48 o
 -14   3   9      178.11      158.06     20.03 o
 -13   3   9       76.91       62.37     14.34 o
 -12   3   9      462.31      444.58     34.08 o
 -11   3   9       52.55       36.75     15.59 o
 -10   3   9        1.14       -8.10      9.97 o
  -9   3   9       81.79      106.84     18.30 o
  -8   3   9      407.77      469.10     30.15 o
  -7   3   9       40.61       66.69     11.75 o
  -6   3   9     2255.95     2131.57     37.77 o
  -5   3   9      236.54      263.29     14.24 o
  -4   3   9      563.07      503.76     21.35 o
  -3   3   9     1798.21     1773.68     32.08 o
  -2   3   9     3421.11     3362.17     59.20 o
  -1   3   9      539.36      582.57     16.25 o
   0   3   9     2490.11     2419.77     54.09 o
   1   3   9      317.58      308.16     14.95 o
   2   3   9       55.97       51.56      8.44 o
   3   3   9      294.20      295.97     18.86 o
   4   3   9      238.29      233.10     26.71 o
   5   3   9       20.63       10.70      8.42 o
   6   3   9     1134.84     1179.12     35.44 o
   7   3   9      203.62      198.84     21.49 o
   8   3   9      334.15      314.36     22.38 o
   9   3   9       58.18       66.79     25.35 o
  10   3   9      142.31      140.27     23.01 o
  11   3   9       37.66       40.60     47.81 o
  12   3   9      338.86      345.03     35.06 o
 -16   4   9       73.82      122.13     39.79 o
 -15   4   9       54.36       18.43     13.75 o
 -14   4   9       37.48       28.43     12.40 o
 -13   4   9      373.87      336.87     25.40 o
 -12   4   9      185.83      168.35     32.02 o
 -11   4   9        3.53        1.54     12.45 o
 -10   4   9       91.72       80.81     19.13 o
  -9   4   9      120.92       77.29     33.56 o
  -8   4   9       66.68       49.00     12.08 o
  -7   4   9     2203.48     2256.25     60.39 o
  -6   4   9      185.65      189.33     13.33 o
  -5   4   9     1274.87     1224.64     38.61 o
  -4   4   9     1806.77     1987.54     41.21 o
  -3   4   9        8.44       16.56      6.10 o
  -2   4   9      251.35      232.23     15.14 o
  -1   4   9     3019.95     2919.61     41.48 o
   0   4   9       38.36       30.61      6.38 o
   1   4   9      715.27      761.27     21.97 o
   2   4   9     1512.14     1543.23     37.91 o
   3   4   9     2234.81     2073.52     45.55 o
   4   4   9      825.17      832.86     29.39 o
   5   4   9      623.24      606.90     43.13 o
   6   4   9      117.28       98.37     17.37 o
   7   4   9     1607.16     1489.07     46.50 o
   8   4   9       13.10       19.13     13.59 o
   9   4   9        3.17       13.20     14.30 o
  10   4   9        0.54        1.91     13.40 o
  11   4   9      470.70      536.15     39.89 o
  12   4   9        0.08       26.94     18.93 o
 -16   5   9        1.79       -8.50     21.90 o
 -15   5   9      215.87      247.27     25.74 o
 -14   5   9       84.27       62.49     20.94 o
 -13   5   9      103.42       89.53     16.93 o
 -12   5   9      341.69      372.20     25.72 o
 -11   5   9      156.78      179.12     46.37 o
 -10   5   9       18.55        6.85     12.92 o
  -9   5   9      477.00      537.91     36.00 o
  -8   5   9      642.47      645.09     28.51 o
  -7   5   9      143.67      150.22     15.95 o
  -6   5   9     4125.01     4068.07     55.42 o
  -5   5   9       83.70       43.81     13.43 o
  -4   5   9     1499.66     1512.66     30.51 o
  -3   5   9     1086.47     1122.37     46.25 o
  -2   5   9      306.76      316.45     27.12 o
  -1   5   9        8.19        3.03      4.28 o
   0   5   9     1310.64     1394.02     64.81 o
   1   5   9      991.97      989.77     30.13 o
   2   5   9       29.57       27.34      7.71 o
   3   5   9      375.51      405.18     33.23 o
   4   5   9     1024.46     1072.06     33.93 o
   5   5   9     1372.05     1336.89     38.16 o
   6   5   9       86.13      114.09     15.65 o
   7   5   9      161.76      207.09     25.26 o
   8   5   9      179.62      199.86     25.91 o
   9   5   9       30.59       30.23     15.81 o
  10   5   9      403.60      362.65     34.04 o
  11   5   9       17.24       20.36     17.13 o
  12   5   9      255.93      289.95     49.53 o
 -16   6   9       26.46       35.24     25.80 o
 -15   6   9        5.58       -2.63     12.52 o
 -14   6   9        7.39       18.40     12.88 o
 -13   6   9      402.99      397.03     27.83 o
 -12   6   9        0.39      -10.83     12.88 o
 -11   6   9      170.91      184.47     24.99 o
 -10   6   9      197.77      226.30     29.52 o
  -9   6   9        0.41        0.64      9.25 o
  -8   6   9     1015.43      955.11     34.17 o
  -7   6   9      823.12      931.59     40.37 o
  -6   6   9      589.23      542.43     32.45 o
  -5   6   9     1794.73     1790.26     42.50 o
  -4   6   9     1546.93     1551.24     31.78 o
  -3   6   9       11.10       27.23      8.79 o
  -2   6   9       75.59       87.60     11.76 o
  -1   6   9     1144.12     1153.82     38.63 o
   0   6   9       25.66       26.46      9.07 o
   1   6   9     1266.04     1320.09     64.25 o
   2   6   9      879.17      911.07     49.79 o
   3   6   9      128.07      130.19     17.33 o
   4   6   9        9.22        3.96      8.79 o
   5   6   9      509.46      510.91     26.03 o
   6   6   9      448.75      434.94     37.60 o
   7   6   9      511.37      444.20     39.93 o
   8   6   9      442.42      394.77     34.45 o
   9   6   9       17.08       15.04     16.24 o
  10   6   9       44.58       39.11     34.71 o
  11   6   9      592.32      638.23     63.57 o
 -15   7   9      108.94       89.66     24.32 o
 -14   7   9      132.91      147.28     21.17 o
 -13   7   9       28.52       10.76     11.98 o
 -12   7   9      440.80      498.52     32.51 o
 -11   7   9        4.28       -0.38     10.93 o
 -10   7   9      367.27      304.18     28.22 o
  -9   7   9      557.15      574.84     36.38 o
  -8   7   9        6.46        6.77      9.68 o
  -7   7   9       93.67       99.14     14.44 o
  -6   7   9      512.12      548.76     33.30 o
  -5   7   9      255.49      261.38     24.43 o
  -4   7   9        9.82       10.09      8.78 o
  -3   7   9      631.52      637.87     44.11 o
  -2   7   9     2284.67     2103.94     46.36 o
  -1   7   9      276.11      277.88     19.07 o
   0   7   9     3152.69     3158.10     59.10 o
   1   7   9      781.57      809.15     29.65 o
   2   7   9      519.21      558.04     26.32 o
   3   7   9      553.97      595.03     41.45 o
   4   7   9      120.93      113.41     20.42 o
   5   7   9        2.72       17.76     13.64 o
   6   7   9      386.84      369.55     32.26 o
   7   7   9        4.58      -11.93     11.93 o
   8   7   9      566.16      559.36     96.51 o
   9   7   9      712.27      691.38     44.91 o
  10   7   9      392.55      442.92     39.67 o
  11   7   9       10.79       29.93     26.68 o
 -14   8   9       32.63       -1.04     12.66 o
 -13   8   9      161.67      209.18     23.60 o
 -12   8   9       15.71       16.51     11.08 o
 -11   8   9      595.19      599.08     27.81 o
 -10   8   9      108.13      125.22     18.10 o
  -9   8   9        0.51        7.13     10.16 o
  -8   8   9      183.47      185.37     24.69 o
  -7   8   9        9.18       20.15     13.18 o
  -6   8   9        7.26       11.47     11.99 o
  -5   8   9      356.07      380.01     37.96 o
  -4   8   9     1086.48     1174.91     46.15 o
  -3   8   9      135.11      120.28     14.71 o
  -2   8   9      112.21      117.37     14.72 o
  -1   8   9     2382.91     2363.63     77.00 o
   0   8   9      232.85      233.49     19.13 o
   1   8   9     1308.47     1289.64     38.54 o
   2   8   9      834.52      806.67     31.10 o
   3   8   9       21.48       25.59     10.99 o
   4   8   9      134.23      181.58     19.12 o
   5   8   9      734.62      793.78     42.85 o
   6   8   9        5.47       12.83     14.64 o
   7   8   9       70.44       44.66     17.63 o
   8   8   9       79.13       79.01     21.10 o
   9   8   9       94.24       93.94     24.08 o
  10   8   9       68.44       50.00     26.74 o
 -14   9   9      102.23      142.14     38.84 o
 -13   9   9        3.39        7.56     15.31 o
 -12   9   9      219.81      225.88     21.30 o
 -11   9   9       30.11       28.12     13.48 o
 -10   9   9        7.31        4.76     11.93 o
  -9   9   9       57.86       83.44     20.44 o
  -8   9   9      214.11      241.82     50.23 o
  -7   9   9       35.86       38.87     15.90 o
  -6   9   9      547.99      600.99     36.95 o
  -5   9   9      247.09      265.31     26.85 o
  -4   9   9      346.89      317.72     28.21 o
  -3   9   9     1156.43     1209.02     47.39 o
  -2   9   9       88.38       82.22     13.75 o
  -1   9   9       43.26       38.80     11.29 o
   0   9   9     1441.04     1348.52     39.90 o
   1   9   9       25.36        8.33      9.89 o
   2   9   9       35.95       34.30     11.43 o
   3   9   9      118.15      125.98     16.89 o
   4   9   9      195.74      246.87     22.58 o
   5   9   9        0.66       -1.59     10.62 o
   6   9   9      425.48      441.80     36.92 o
   7   9   9       58.19       66.29     18.98 o
   8   9   9        4.69       24.28     17.97 o
   9   9   9      372.09      355.65     52.71 o
 -13  10   9       40.93       51.51     20.81 o
 -12  10   9       10.53       12.41     16.17 o
 -11  10   9       41.65       10.43     17.38 o
 -10  10   9      279.28      289.68     26.68 o
  -9  10   9       81.51       84.75     17.02 o
  -8  10   9      203.20      185.69     34.30 o
  -7  10   9       62.20       54.24     17.97 o
  -6  10   9       93.73       79.02     19.60 o
  -5  10   9      685.70      759.53     41.19 o
  -4  10   9      923.57     1026.88     46.85 o
  -3  10   9        1.87       -2.07     11.65 o
  -2  10   9      470.43      473.53     34.36 o
  -1  10   9      226.93      260.84     21.76 o
   0  10   9       76.56       42.82     13.01 o
   1  10   9        4.31        0.96      9.41 o
   2  10   9        6.32        1.84     10.18 o
   3  10   9       38.11       35.38     13.28 o
   4  10   9       69.75       59.89     17.58 o
   5  10   9      370.29      408.81     28.55 o
   6  10   9       42.78       31.62     20.34 o
   7  10   9      168.62      118.99     25.11 o
   8  10   9      195.86      117.17     36.72 o
 -12  11   9        7.90       16.58     17.65 o
 -11  11   9       58.31       44.15     21.22 o
 -10  11   9        5.02        4.40     15.65 o
  -9  11   9       92.97       82.01     21.97 o
  -8  11   9      153.08      161.37     24.60 o
  -7  11   9       22.83       17.59     16.30 o
  -6  11   9      198.06      241.22     29.35 o
  -5  11   9      237.39      266.66     29.91 o
  -4  11   9        4.48       -0.79     12.48 o
  -3  11   9      401.57      456.44     56.67 o
  -2  11   9       24.75       23.95     14.85 o
  -1  11   9       18.00       27.85     12.69 o
   0  11   9      204.67      194.55     22.41 o
   1  11   9      190.29      132.16     18.48 o
   2  11   9       15.25       -5.58     10.39 o
   3  11   9      109.37      108.99     18.18 o
   4  11   9       72.75       88.09     17.02 o
   5  11   9        9.63        2.93     11.88 o
   6  11   9      182.67      183.20     23.20 o
   7  11   9      154.96      157.49     42.50 o
 -10  12   9      160.10      173.50     51.86 o
  -9  12   9       15.92       10.48     17.53 o
  -8  12   9      230.28      272.46     63.25 o
  -7  12   9      174.70      160.97     27.79 o
  -6  12   9        0.94        4.75     12.66 o
  -5  12   9        1.51       17.38     29.93 o
  -4  12   9      207.54      240.05     30.01 o
  -3  12   9        0.07       -5.40     14.28 o
  -2  12   9      294.71      312.65     46.66 o
  -1  12   9       30.01       21.20     17.18 o
   0  12   9      168.05      169.66     25.50 o
   1  12   9      302.24      289.23     25.39 o
   2  12   9      211.84      218.79     29.80 o
   3  12   9       99.59       86.90     17.21 o
   4  12   9      300.50      357.67     28.86 o
   5  12   9        0.81       -5.63     16.01 o
   6  12   9        3.97       16.07     17.89 o
  -9  13   9       91.57      117.16     27.00 o
  -8  13   9       31.72       18.16     18.68 o
  -7  13   9      271.41      355.80     50.18 o
  -6  13   9        2.06        0.09     17.70 o
  -5  13   9      152.76      144.94     32.55 o
  -4  13   9       52.07       70.70     18.52 o
  -3  13   9      278.91      377.98     48.99 o
  -2  13   9       14.81        6.03     16.94 o
  -1  13   9        2.85      -15.12     15.12 o
   0  13   9      111.37      112.28     23.26 o
   1  13   9      159.22      148.50     25.45 o
   2  13   9        7.72        7.68     12.98 o
   3  13   9      126.12      121.34     21.07 o
   4  13   9        7.98       28.25     19.13 o
   5  13   9      104.45      101.59     37.66 o
  -6  14   9      195.27      179.11     51.09 o
  -5  14   9        3.38       12.20     19.53 o
  -4  14   9       55.87       26.52     20.97 o
  -3  14   9        0.84       -2.18     20.78 o
  -2  14   9      214.83      260.44     49.70 o
  -1  14   9       63.25       53.75     23.90 o
   0  14   9       24.17       40.37     16.96 o
   1  14   9       22.51       12.67     16.82 o
   2  14   9      191.53      190.13     44.39 o
 -14   0  10      323.52      312.97     48.29 o
 -12   0  10      373.53      356.18     45.04 o
 -10   0  10      951.81      977.35     62.34 o
  -8   0  10     1139.36     1143.70     63.34 o
  -6   0  10     1598.16     1563.22     70.25 o
  -4   0  10     2707.46     2539.24     63.25 o
  -2   0  10       11.31        0.87      8.47 o
   0   0  10     2057.21     2187.97     53.17 o
   2   0  10     4036.12     3876.20     75.32 o
   4   0  10      487.18      539.30     29.45 o
   6   0  10      504.74      599.26     32.65 o
   8   0  10     1137.77     1143.64     67.65 o
  10   0  10        3.72       17.12     21.66 o
 -15   1  10       56.14       47.90     18.91 o
 -14   1  10       35.21       30.09     21.52 o
 -13   1  10        6.72       -9.86     11.58 o
 -12   1  10       25.85       22.97     15.19 o
 -11   1  10      937.82      929.52     44.00 o
 -10   1  10       22.70       29.24     13.34 o
  -9   1  10       71.91       69.97     16.45 o
  -8   1  10        4.33       10.21     11.63 o
  -7   1  10       16.29        3.45     10.40 o
  -6   1  10        6.47        2.40      9.85 o
  -5   1  10     2790.57     2750.02     51.78 o
  -4   1  10      196.78      219.08     16.28 o
  -3   1  10     2740.90     2637.75     42.56 o
  -2   1  10       37.20       35.14      7.77 o
  -1   1  10      548.99      491.80     18.73 o
   0   1  10       31.69       24.31      7.20 o
   1   1  10     1759.39     1797.05     34.29 o
   2   1  10      104.86      107.04     11.34 o
   3   1  10     3499.00     3354.23     59.79 o
   4   1  10        0.26       -4.73      6.22 o
   5   1  10      467.94      451.91     19.84 o
   6   1  10       49.77       35.55     11.48 o
   7   1  10      280.88      306.54     22.24 o
   8   1  10       47.03       29.83     11.70 o
   9   1  10      670.34      729.94     33.24 o
  10   1  10       94.17      108.67     32.94 o
  11   1  10       81.99       52.89     28.16 o
 -15   2  10        0.05       10.09     14.16 o
 -14   2  10      114.01      132.44     41.29 o
 -13   2  10        0.18        9.41     13.96 o
 -12   2  10      405.66      398.48     33.41 o
 -11   2  10       81.52       76.54     18.40 o
 -10   2  10      708.79      745.50     40.47 o
  -9   2  10        1.20        2.98     10.31 o
  -8   2  10      218.29      198.27     22.60 o
  -7   2  10       16.71       18.14     12.05 o
  -6   2  10      410.14      398.92     26.85 o
  -5   2  10        6.56       11.31      6.98 o
  -4   2  10     1713.36     1740.65     33.14 o
  -3   2  10      423.60      428.14     16.73 o
  -2   2  10     1182.64     1176.10     36.58 o
  -1   2  10       90.59       68.14      9.57 o
   0   2  10     3500.71     3432.88     76.86 o
   1   2  10     1058.41     1020.41     43.31 o
   2   2  10     2146.33     2133.87     38.37 o
   3   2  10       78.01       65.43      9.75 o
   4   2  10      138.97      150.41     15.80 o
   5   2  10       64.76       51.11     13.19 o
   6   2  10      656.63      763.44     30.08 o
   7   2  10       18.46       12.31     10.46 o
   8   2  10      832.14      905.91     42.68 o
   9   2  10        8.10        8.52     11.01 o
  10   2  10      283.16      307.52     31.68 o
  11   2  10        0.22       24.85     22.55 o
  12   2  10      205.01      224.61     45.87 o
 -15   3  10       11.45       24.39     31.79 o
 -14   3  10        5.03        5.39     11.58 o
 -13   3  10       20.92       11.44     14.88 o
 -12   3  10       30.61       26.14     23.94 o
 -11   3  10     1755.03     1797.86     61.81 o
 -10   3  10       11.92       18.02     13.07 o
  -9   3  10      808.93      826.20     39.80 o
  -8   3  10      412.87      364.66     28.21 o
  -7   3  10       23.50       16.08     10.76 o
  -6   3  10       83.49       96.53     11.00 o
  -5   3  10     2085.62     2072.87     43.88 o
  -4   3  10       75.11       91.78     10.13 o
  -3   3  10     3573.54     3548.61     49.55 o
  -2   3  10     1418.43     1514.92     94.65 o
  -1   3  10        2.67       -0.50      5.66 o
   0   3  10      107.83      102.59     14.07 o
   1   3  10      681.97      686.41     23.95 o
   2   3  10      858.49      817.25     45.21 o
   3   3  10     1027.91     1100.25     41.55 o
   4   3  10      189.15      199.24     18.07 o
   5   3  10      434.96      429.95     24.16 o
   6   3  10        2.27       -8.45      8.45 o
   7   3  10     1343.46     1327.16     63.20 o
   8   3  10        3.98       -2.60      9.34 o
   9   3  10      564.52      550.89     38.40 o
  10   3  10       56.68       56.26     22.46 o
  11   3  10        0.39        6.88     16.76 o
 -15   4  10       52.78       54.26     15.94 o
 -14   4  10        9.54        5.85     11.86 o
 -13   4  10       38.01       13.79     15.62 o
 -12   4  10      262.54      241.52     28.45 o
 -11   4  10       13.27       16.10     14.40 o
 -10   4  10      920.12      994.36     45.05 o
  -9   4  10      230.40      198.47     24.29 o
  -8   4  10      316.81      359.27     27.18 o
  -7   4  10      215.89      198.62     17.69 o
  -6   4  10      527.39      589.11     21.27 o
  -5   4  10      442.82      441.46     18.69 o
  -4   4  10     1429.89     1503.33     46.33 o
  -3   4  10       52.39       53.03      8.63 o
  -2   4  10      626.83      642.38     20.43 o
  -1   4  10       14.23       26.08     10.87 o
   0   4  10      681.69      680.37     26.40 o
   1   4  10      145.34      137.11     22.49 o
   2   4  10      457.10      471.78     24.05 o
   3   4  10       48.88       39.09     11.09 o
   4   4  10      654.90      693.82     46.52 o
   5   4  10      145.07      177.81     18.59 o
   6   4  10      883.48      930.12     34.05 o
   7   4  10        0.48       -8.25      8.98 o
   8   4  10      406.27      389.05     39.90 o
   9   4  10        7.47       34.11     29.54 o
  10   4  10       85.21       46.76     31.96 o
  11   4  10      122.76      142.84     28.30 o
 -16   5  10       48.13       37.07     29.63 o
 -15   5  10      191.05      220.78     24.95 o
 -14   5  10      196.72      194.43     23.41 o
 -13   5  10       11.72        9.68     11.41 o
 -12   5  10       16.34       37.05     17.04 o
 -11   5  10      388.64      454.73     34.66 o
 -10   5  10       25.07       31.54     14.82 o
  -9   5  10       94.56      110.09     16.32 o
  -8   5  10      231.36      279.76     25.21 o
  -7   5  10      312.15      316.81     21.04 o
  -6   5  10       84.63       83.32     10.82 o
  -5   5  10     2971.88     3028.37     55.99 o
  -4   5  10        0.16       -0.85      6.11 o
  -3   5  10     1223.93     1216.43     33.77 o
  -2   5  10      458.38      392.35     69.92 o
  -1   5  10        1.50       -0.62      6.51 o
   0   5  10       35.22       31.97     12.96 o
   1   5  10     3763.77     3758.18     91.70 o
   2   5  10      293.52      238.87     24.01 o
   3   5  10      344.09      335.13     36.13 o
   4   5  10      236.25      251.72     23.39 o
   5   5  10      409.90      421.31     24.74 o
   6   5  10       20.76       19.16     11.23 o
   7   5  10      298.98      313.37     30.37 o
   8   5  10        7.31        6.60     25.03 o
   9   5  10      191.21      193.38     27.54 o
  10   5  10      107.48      137.25     25.76 o
  11   5  10       74.77       60.80     29.28 o
 -15   6  10       20.60       21.26     18.05 o
 -14   6  10       30.01        5.27     12.08 o
 -13   6  10       17.95       18.31     12.84 o
 -12   6  10       60.03       21.72     15.70 o
 -11   6  10        2.99       19.78     15.31 o
 -10   6  10      210.77      236.47     21.97 o
  -9   6  10      156.05      138.79     18.09 o
  -8   6  10       69.23       66.92     13.48 o
  -7   6  10      239.17      275.90     20.96 o
  -6   6  10      219.69      185.32     22.71 o
  -5   6  10       26.79       12.36      8.59 o
  -4   6  10      543.36      538.82     35.33 o
  -3   6  10      932.19      932.12     64.23 o
  -2   6  10        0.87       -2.52      7.40 o
  -1   6  10      766.51      784.63     31.57 o
   0   6  10      601.87      593.76     25.90 o
   1   6  10        9.38       11.04     12.29 o
   2   6  10     2732.70     2628.59     69.30 o
   3   6  10       59.19       70.25     17.69 o
   4   6  10        8.80        6.29      9.74 o
   5   6  10      593.68      563.37     28.45 o
   6   6  10        8.22        3.94     13.80 o
   7   6  10        0.37        0.90     13.02 o
   8   6  10      347.27      338.77     33.28 o
   9   6  10        6.74       -3.17     14.73 o
  10   6  10        0.93       -6.49     22.20 o
 -15   7  10       35.86       18.06     24.44 o
 -14   7  10      153.78      189.39     23.53 o
 -13   7  10      153.56      156.93     21.74 o
 -12   7  10        5.06      -10.56     10.56 o
 -11   7  10      590.25      632.07     33.25 o
 -10   7  10       15.08        9.42     11.37 o
  -9   7  10      210.81      210.95     20.84 o
  -8   7  10       97.78      107.95     16.00 o
  -7   7  10       48.13       83.06     18.50 o
  -6   7  10      142.36      126.66     20.50 o
  -5   7  10      553.09      471.14     31.16 o
  -4   7  10      507.08      477.70     24.32 o
  -3   7  10       54.87       92.66     18.15 o
  -2   7  10      279.38      273.61     19.74 o
  -1   7  10        5.80       14.22      8.14 o
   0   7  10      497.80      441.32     24.87 o
   1   7  10      910.32     1007.19     33.98 o
   2   7  10       63.74       48.64     16.03 o
   3   7  10       37.94       41.83     14.98 o
   4   7  10       16.64       29.05     15.43 o
   5   7  10       92.73      119.10     22.80 o
   6   7  10      330.53      326.63     32.35 o
   7   7  10      620.82      669.71     50.50 o
   8   7  10       27.58       45.93     18.73 o
   9   7  10       31.83       30.91     19.13 o
  10   7  10       90.62      112.57     35.48 o
 -14   8  10        2.83       -7.80     12.25 o
 -13   8  10       45.77       37.83     14.77 o
 -12   8  10      364.61      411.78     26.10 o
 -11   8  10       43.53       21.78     10.98 o
 -10   8  10      566.34      549.49     40.15 o
  -9   8  10      273.11      231.85     28.86 o
  -8   8  10       11.49        0.80     12.86 o
  -7   8  10     1298.85     1391.11     53.98 o
  -6   8  10        2.37        4.61     11.31 o
  -5   8  10      483.57      456.42     53.60 o
  -4   8  10     1560.66     1570.69     69.60 o
  -3   8  10       58.39       49.97     12.66 o
  -2   8  10      197.35      154.95     25.09 o
  -1   8  10      208.44      261.74     22.74 o
   0   8  10       26.19       34.05     20.22 o
   1   8  10        4.35       19.49     10.78 o
   2   8  10      578.71      539.04     28.19 o
   3   8  10      244.63      235.66     26.92 o
   4   8  10       24.68       25.60     15.49 o
   5   8  10       86.38       77.67     19.49 o
   6   8  10      231.51      286.38     31.89 o
   7   8  10      372.69      345.59     35.35 o
   8   8  10      333.07      295.86     36.86 o
   9   8  10      354.81      401.17     54.43 o
 -13   9  10       34.20       46.02     19.36 o
 -12   9  10      103.89       93.54     19.58 o
 -11   9  10      128.02      114.86     19.32 o
 -10   9  10       11.57        5.51     15.39 o
  -9   9  10       21.74       24.70     17.42 o
  -8   9  10      188.04      183.76     38.07 o
  -7   9  10      231.96      236.84     28.10 o
  -6   9  10      408.96      424.88     70.72 o
  -5   9  10      203.23      265.34     28.19 o
  -4   9  10       12.10        7.23     12.72 o
  -3   9  10      251.96      295.97     44.74 o
  -2   9  10      253.23      239.59     20.79 o
  -1   9  10       69.37       73.70     12.25 o
   0   9  10      472.63      443.53     26.16 o
   1   9  10      179.21      197.83     20.32 o
   2   9  10       15.72        2.53      9.96 o
   3   9  10      228.71      173.61     24.76 o
   4   9  10      337.43      342.72     32.59 o
   5   9  10        4.70       -3.38     13.92 o
   6   9  10      316.08      357.85     35.59 o
   7   9  10       22.20       -1.26     16.63 o
   8   9  10       77.08      119.59     37.01 o
 -12  10  10        7.43      -10.09     15.84 o
 -11  10  10        1.21        1.50     14.84 o
 -10  10  10      225.11      221.60     25.37 o
  -9  10  10       36.02       26.32     29.04 o
  -8  10  10        7.25       -5.85     14.05 o
  -7  10  10      359.78      428.82     35.66 o
  -6  10  10       35.44        7.63     22.58 o
  -5  10  10      117.66      109.16     22.05 o
  -4  10  10      263.31      295.00     30.01 o
  -3  10  10      501.01      541.30     37.02 o
  -2  10  10        2.15        5.13     14.85 o
  -1  10  10      414.88      459.80     38.61 o
   0  10  10       37.68       46.45     14.08 o
   1  10  10      397.03      376.70     36.25 o
   2  10  10      420.38      452.49     37.21 o
   3  10  10       91.93      101.39     17.81 o
   4  10  10        2.90        5.81     14.10 o
   5  10  10      248.74      256.09     31.63 o
   6  10  10       57.77       55.56     20.64 o
   7  10  10        7.70       -3.78     26.74 o
 -11  11  10       55.01       58.84     22.54 o
 -10  11  10        2.54        3.66     17.04 o
  -9  11  10       26.73       15.37     14.60 o
  -8  11  10       64.86       93.65     24.04 o
  -7  11  10       11.73        1.30     15.84 o
  -6  11  10      381.62      336.87     34.03 o
  -5  11  10       12.92       27.61     16.19 o
  -4  11  10       45.55       43.79     17.29 o
  -3  11  10      153.41      135.48     33.26 o
  -2  11  10      998.00     1195.43     90.29 o
  -1  11  10        0.96       14.40     15.46 o
   0  11  10      242.90      262.76     23.79 o
   1  11  10      237.84      241.81     23.21 o
   2  11  10       13.30       20.85     12.58 o
   3  11  10      218.72      183.61     21.95 o
   4  11  10      211.05      243.29     31.34 o
   5  11  10       18.59       34.53     29.04 o
   6  11  10      154.97      164.46     42.50 o
 -10  12  10       69.02       41.58     21.65 o
  -9  12  10       59.30       60.42     21.75 o
  -8  12  10       32.55       24.54     18.66 o
  -7  12  10      565.92      667.44     38.01 o
  -6  12  10        1.75       -6.48     22.43 o
  -5  12  10       10.40        2.20     15.69 o
  -4  12  10      228.66      262.50     32.40 o
  -3  12  10       81.57       88.36     22.03 o
  -2  12  10       21.57       39.81     17.50 o
  -1  12  10      248.96      268.98     33.71 o
   0  12  10       27.95       32.42     16.34 o
   1  12  10       10.96        6.43     12.79 o
   2  12  10      104.14      141.61     20.31 o
   3  12  10       73.72       83.43     18.27 o
   4  12  10        4.93       -2.98     15.49 o
   5  12  10      382.93      485.46     58.32 o
  -8  13  10      142.49      127.93     29.20 o
  -7  13  10       31.84       38.68     22.55 o
  -6  13  10      157.21      188.05     72.13 o
  -5  13  10       41.88       25.00     20.22 o
  -4  13  10      102.92       95.04     39.14 o
  -3  13  10       65.15       69.43     35.51 o
  -2  13  10      165.56      178.26     30.66 o
  -1  13  10        7.31        7.07     19.20 o
   0  13  10      107.27      114.57     20.95 o
   1  13  10      120.27      100.10     23.85 o
   2  13  10       28.14       46.52     21.05 o
   3  13  10        9.15        4.03     18.51 o
  -4  14  10        0.51       -3.14     19.98 o
  -3  14  10       60.52       55.49     33.88 o
  -2  14  10       24.13       46.92     24.09 o
  -1  14  10      205.53      249.58     49.29 o
 -15   0  11      237.38      314.86     52.95 o
 -13   0  11      449.90      476.61     53.13 o
 -11   0  11       20.25       -2.60     15.70 o
  -9   0  11     2104.18     2041.36     91.14 o
  -7   0  11      457.30      522.29     46.57 o
  -5   0  11      547.96      487.58     42.68 o
  -3   0  11       14.59       29.95     11.05 o
  -1   0  11     4545.65     4597.87     86.81 o
   1   0  11      498.21      461.69     27.51 o
   3   0  11      855.46      887.42     36.91 o
   5   0  11      381.06      386.42     28.30 o
   7   0  11       55.20       93.09     28.39 o
   9   0  11      131.55      173.37     37.60 o
 -15   1  11       31.67       41.92     19.69 o
 -14   1  11      377.25      406.90     38.19 o
 -13   1  11        6.99       10.71     14.30 o
 -12   1  11      288.17      279.84     35.62 o
 -11   1  11        7.17       -8.89     17.80 o
 -10   1  11      995.60      913.55     44.70 o
  -9   1  11        5.75       -0.06     17.80 o
  -8   1  11      233.07      181.35     43.68 o
  -7   1  11      205.65      219.63     23.73 o
  -6   1  11      177.22      214.64     23.21 o
  -5   1  11     1364.21     1275.78     36.12 o
  -4   1  11     2830.61     2832.33     54.00 o
  -3   1  11      152.70      158.90     13.63 o
  -2   1  11      316.94      319.06     16.92 o
  -1   1  11      500.95      471.24     19.58 o
   0   1  11     2462.89     2541.53     43.20 o
   1   1  11        3.79        5.93      5.86 o
   2   1  11     1005.10      984.47     26.98 o
   3   1  11      278.51      272.98     18.25 o
   4   1  11     1143.35     1194.94     48.56 o
   5   1  11        4.41        7.67     13.17 o
   6   1  11      175.82      158.19     33.76 o
   7   1  11      360.92      341.51     24.12 o
   8   1  11      446.47      496.95     36.08 o
   9   1  11        8.40        6.57     14.77 o
  10   1  11      157.95      162.21     37.37 o
  11   1  11        0.17        5.37     25.44 o
 -15   2  11      179.01      203.98     30.46 o
 -14   2  11       42.06       38.11     17.67 o
 -13   2  11      306.13      288.79     32.24 o
 -12   2  11      105.14      118.00     22.59 o
 -11   2  11        0.88       -6.76     14.82 o
 -10   2  11        7.29       24.65     15.47 o
  -9   2  11     1233.48     1274.47     72.08 o
  -8   2  11        6.04       -1.64     12.16 o
  -7   2  11      307.36      282.18     33.94 o
  -6   2  11      292.34      325.71     45.66 o
  -5   2  11      552.99      550.67     25.18 o
  -4   2  11       69.46       33.97      9.99 o
  -3   2  11     1530.63     1566.66     38.93 o
  -2   2  11      228.81      237.94     15.36 o
  -1   2  11      157.63      134.60     12.57 o
   0   2  11        6.37        5.19      6.41 o
   1   2  11       66.26       54.43      9.41 o
   2   2  11        1.48        4.26      6.39 o
   3   2  11     1580.81     1637.22     42.71 o
   4   2  11      199.87      162.94     17.72 o
   5   2  11     1607.53     1486.02     52.33 o
   6   2  11      419.86      407.99     25.16 o
   7   2  11      210.73      191.84     20.26 o
   8   2  11       91.92      117.07     23.45 o
   9   2  11      312.44      312.72     31.81 o
  10   2  11        1.73        3.13     21.49 o
  11   2  11      129.41      121.54     36.54 o
 -15   3  11       16.94       35.94     19.13 o
 -14   3  11       41.11       87.14     30.08 o
 -13   3  11        8.82       -1.41     15.38 o
 -12   3  11       27.23       23.34     15.51 o
 -11   3  11      265.14      295.05     30.58 o
 -10   3  11     1635.88     1579.52     83.53 o
  -9   3  11        8.55      -10.02     10.02 o
  -8   3  11     1152.10     1140.79     61.57 o
  -7   3  11        0.93       14.30     12.41 o
  -6   3  11       80.75       97.33     11.56 o
  -5   3  11       87.93       89.25     11.04 o
  -4   3  11      812.52      832.15     53.59 o
  -3   3  11       27.68        4.99      8.67 o
  -2   3  11     3005.86     2839.97     95.10 o
  -1   3  11      121.40      128.15     12.46 o
   0   3  11      139.06      123.53     12.79 o
   1   3  11     1245.63     1132.65     34.90 o
   2   3  11      206.33      276.09     20.72 o
   3   3  11      541.74      506.27     30.59 o
   4   3  11     1588.08     1562.51     43.02 o
   5   3  11       32.20       27.10     13.32 o
   6   3  11        8.10        9.54     10.48 o
   7   3  11      174.63      188.33     20.55 o
   8   3  11      220.90      219.61     32.08 o
   9   3  11        1.28       16.67     16.55 o
  10   3  11      317.73      276.74     32.80 o
 -15   4  11       96.94      127.62     35.06 o
 -14   4  11        1.56       -4.30     11.11 o
 -13   4  11       94.03      132.93     25.02 o
 -12   4  11        5.49        4.88     14.91 o
 -11   4  11      215.66      150.21     24.43 o
 -10   4  11       23.05       35.77     15.91 o
  -9   4  11     2953.60     2775.23     74.82 o
  -8   4  11       28.28       10.30      9.71 o
  -7   4  11      258.18      279.12     20.38 o
  -6   4  11       69.35       72.36     10.70 o
  -5   4  11      145.92      105.86     13.12 o
  -4   4  11      653.41      596.17     35.15 o
  -3   4  11      528.99      524.17     28.84 o
  -2   4  11      366.65      317.82     25.38 o
  -1   4  11      832.58      839.81     54.87 o
   0   4  11        3.78       -5.39      7.83 o
   1   4  11       53.10       61.69     12.81 o
   2   4  11     2059.96     2066.45     59.10 o
   3   4  11     2098.34     2134.89     50.49 o
   4   4  11       31.57       24.53     11.25 o
   5   4  11      428.11      417.30     25.84 o
   6   4  11       84.59       82.83     15.63 o
   7   4  11      127.83      148.57     33.62 o
   8   4  11        0.82        9.20     14.39 o
   9   4  11      397.38      410.07     44.21 o
  10   4  11       57.77       60.81     21.84 o
 -15   5  11       58.20       29.69     25.80 o
 -14   5  11      163.35      166.08     22.33 o
 -13   5  11        0.35       15.90     16.25 o
 -12   5  11       63.63       62.60     19.03 o
 -11   5  11       21.39       39.03     16.17 o
 -10   5  11      356.43      372.39     32.37 o
  -9   5  11      145.06      129.37     17.73 o
  -8   5  11     1879.89     1856.60     51.26 o
  -7   5  11      116.97      159.83     18.40 o
  -6   5  11       23.63        9.21      7.52 o
  -5   5  11      267.76      278.78     21.98 o
  -4   5  11        5.30        8.17      9.31 o
  -3   5  11        7.29        5.77      7.81 o
  -2   5  11     1318.92     1328.84     46.67 o
  -1   5  11      235.07      222.78     23.04 o
   0   5  11       86.89       73.47     16.25 o
   1   5  11      354.68      374.16     29.24 o
   2   5  11      408.88      438.23     31.72 o
   3   5  11      711.93      604.40     29.00 o
   4   5  11     1971.84     1941.72     49.34 o
   5   5  11       48.64       40.20     15.10 o
   6   5  11       10.57       17.05     11.86 o
   7   5  11      229.62      240.48     30.06 o
   8   5  11      329.73      436.29     37.35 o
   9   5  11        3.46       -6.79     14.35 o
  10   5  11      122.06      118.89     36.07 o
 -15   6  11      124.56      136.48     35.48 o
 -14   6  11        3.86       -7.24     12.19 o
 -13   6  11      237.79      248.37     25.34 o
 -12   6  11       69.84       56.25     36.42 o
 -11   6  11        5.64        0.80     14.08 o
 -10   6  11      556.36      550.26     31.04 o
  -9   6  11      373.98      373.57     25.83 o
  -8   6  11       23.87        7.03     10.68 o
  -7   6  11      282.86      265.23     28.29 o
  -6   6  11        6.52        3.83     10.76 o
  -5   6  11       21.81       20.75      9.97 o
  -4   6  11      297.56      285.95     20.28 o
  -3   6  11      650.26      648.09     27.50 o
  -2   6  11      185.92      194.28     23.04 o
  -1   6  11      426.55      477.76     31.36 o
   0   6  11      197.46      183.43     23.35 o
   1   6  11       12.13       10.40     12.68 o
   2   6  11      545.22      517.47     34.61 o
   3   6  11      982.27      915.44     74.35 o
   4   6  11       17.82       32.73     12.48 o
   5   6  11      996.90     1081.59     38.80 o
   6   6  11       84.80       45.67     18.39 o
   7   6  11       62.80       62.03     20.40 o
   8   6  11      188.00      189.42     51.53 o
   9   6  11      163.01      208.37     44.15 o
 -14   7  11       84.90       49.69     19.77 o
 -13   7  11       64.68       48.74     15.84 o
 -12   7  11       89.85       99.14     47.46 o
 -11   7  11      175.96      165.14     21.90 o
 -10   7  11       77.60       55.58     15.05 o
  -9   7  11      193.59      145.67     44.51 o
  -8   7  11      543.24      617.50     39.19 o
  -7   7  11      268.03      298.92     29.23 o
  -6   7  11       98.56      116.96     22.79 o
  -5   7  11       37.72       41.43     18.54 o
  -4   7  11      379.57      348.63     22.60 o
  -3   7  11      428.99      419.67     41.37 o
  -2   7  11     2305.55     2471.53     98.32 o
  -1   7  11       31.12       29.59     14.21 o
   0   7  11      870.60      811.93     76.92 o
   1   7  11      271.71      240.94     26.78 o
   2   7  11       93.26      123.34     21.96 o
   3   7  11       75.14       64.12     17.97 o
   4   7  11      285.97      299.86     31.85 o
   5   7  11      216.07      199.25     28.14 o
   6   7  11       46.83       47.82     19.29 o
   7   7  11      440.37      500.27     40.25 o
   8   7  11       36.72        6.08     23.14 o
   9   7  11        6.17      -12.57     19.83 o
 -13   8  11      143.36      135.18     21.69 o
 -12   8  11       75.18       72.27     21.22 o
 -11   8  11       32.92       30.95     24.64 o
 -10   8  11       36.79       31.13     17.91 o
  -9   8  11      233.63      267.34     30.71 o
  -8   8  11      191.42      208.29     27.80 o
  -7   8  11       33.85       40.22     16.45 o
  -6   8  11      995.78     1025.26     46.87 o
  -5   8  11        9.87      -10.81     10.81 o
  -4   8  11      277.90      355.13     58.70 o
  -3   8  11      572.54      548.16     27.94 o
  -2   8  11        0.68       -0.52      9.59 o
  -1   8  11      653.96      692.44     30.95 o
   0   8  11      152.04      178.93     24.08 o
   1   8  11       34.42       33.13     15.65 o
   2   8  11      247.33      204.81     73.79 o
   3   8  11      394.37      393.73     34.48 o
   4   8  11        0.40       15.57     15.64 o
   5   8  11      119.81       99.76     22.75 o
   6   8  11      353.78      369.55     36.20 o
   7   8  11       34.84       29.08     25.56 o
   8   8  11        1.08       -7.20     22.49 o
 -12   9  11        5.44       22.75     15.55 o
 -11   9  11       76.16       58.37     18.04 o
 -10   9  11       33.25       22.55     18.54 o
  -9   9  11        3.24        6.52     16.61 o
  -8   9  11      207.09      196.70     49.61 o
  -7   9  11      197.22      160.00     25.00 o
  -6   9  11       45.91       53.29     20.39 o
  -5   9  11      307.64      315.61     43.77 o
  -4   9  11       45.20       51.48     17.29 o
  -3   9  11        0.98        4.09     12.00 o
  -2   9  11      332.72      368.93     24.99 o
  -1   9  11      221.71      225.50     29.61 o
   0   9  11       78.12       78.88     26.57 o
   1   9  11      144.51      152.43     26.56 o
   2   9  11       92.71      107.32     49.02 o
   3   9  11       76.84       48.17     18.65 o
   4   9  11      998.29     1011.02     49.96 o
   5   9  11      341.27      296.43     33.35 o
   6   9  11        0.65       17.12     25.44 o
   7   9  11      224.60      181.10     43.56 o
 -11  10  11       35.84       21.33     15.15 o
 -10  10  11      183.74      194.75     43.98 o
  -9  10  11      265.70      282.46     33.94 o
  -8  10  11       30.59       22.16     24.26 o
  -7  10  11       78.83       86.89     21.58 o
  -6  10  11      249.48      263.98     30.79 o
  -5  10  11        0.93       -9.20     13.54 o
  -4  10  11       19.71       17.22     15.03 o
  -3  10  11      308.23      343.89     32.56 o
  -2  10  11      149.17      165.21     24.64 o
  -1  10  11       22.08       36.86     13.57 o
   0  10  11      325.61      351.22     47.66 o
   1  10  11        4.26       25.67     16.26 o
   2  10  11      203.22      215.14     28.90 o
   3  10  11      608.01      646.62     43.60 o
   4  10  11        2.10       -7.77     13.81 o
   5  10  11        4.32       24.14     28.10 o
   6  10  11      270.09      271.12     49.11 o
 -10  11  11       97.74      125.90     23.70 o
  -9  11  11       45.45       56.63     21.50 o
  -8  11  11      321.92      409.00     38.56 o
  -7  11  11      162.11      160.22     27.39 o
  -6  11  11        2.63       18.01     17.28 o
  -5  11  11      198.65      227.72     30.71 o
  -4  11  11        1.29        8.97     15.23 o
  -3  11  11        6.39       -2.89     12.89 o
  -2  11  11      215.67      224.37     30.27 o
  -1  11  11       57.01       74.60     20.73 o
   0  11  11        2.91        4.16     12.31 o
   1  11  11       94.86       80.75     17.13 o
   2  11  11      144.74      134.28     24.88 o
   3  11  11       49.29       29.03     17.26 o
   4  11  11       34.83       27.98     28.28 o
   5  11  11      242.61      301.05     52.12 o
  -9  12  11       47.79       42.56     30.87 o
  -8  12  11        8.37       31.32     17.08 o
  -7  12  11       22.67       48.30     21.93 o
  -6  12  11      315.21      300.08     36.00 o
  -5  12  11       10.28       15.73     18.61 o
  -4  12  11      103.98      134.70     26.31 o
  -3  12  11       23.50       35.38     19.93 o
  -2  12  11       15.34       36.54     19.95 o
  -1  12  11       24.21       10.27     17.33 o
   0  12  11       55.25       34.93     16.34 o
   1  12  11        7.69        7.64     16.13 o
   2  12  11      196.62      161.21     41.08 o
   3  12  11       86.90      181.58     42.32 o
  -6  13  11        0.05        8.75     19.14 o
  -5  13  11      122.59      114.84     28.34 o
  -4  13  11        4.82        4.31     19.28 o
  -3  13  11        4.49      -17.49     17.56 o
  -2  13  11       32.19       17.87     20.92 o
  -1  13  11       77.88       71.19     31.46 o
   0  13  11        3.20       -6.79     23.55 o
   1  13  11      114.15      144.80     41.44 o
 -14   0  12      119.79      125.08     36.95 o
 -12   0  12      503.65      540.42     55.84 o
 -10   0  12     1144.98     1160.29     71.25 o
  -8   0  12      281.82      286.53     40.55 o
  -6   0  12      765.88      795.78     54.48 o
  -4   0  12      904.84      855.76     39.64 o
  -2   0  12     1040.43     1001.91     40.26 o
   0   0  12     4025.42     3825.42     83.14 o
   2   0  12      350.92      299.87     24.88 o
   4   0  12      448.29      520.39     32.53 o
   6   0  12     1547.85     1606.14     81.99 o
   8   0  12       56.75       39.96     24.56 o
  10   0  12      186.33      261.15     47.34 o
 -14   1  12       43.99       11.12     17.11 o
 -13   1  12      561.49      630.06     53.86 o
 -12   1  12       13.86       -5.55     27.71 o
 -11   1  12      305.19      289.98     30.66 o
 -10   1  12       92.97       99.01     23.64 o
  -9   1  12       10.96       -0.72     12.31 o
  -8   1  12        1.06       10.55     12.57 o
  -7   1  12     2886.35     2822.44     74.57 o
  -6   1  12     1532.07     1466.49     51.84 o
  -5   1  12       35.75       36.07     11.15 o
  -4   1  12      243.42      245.36     19.41 o
  -3   1  12       17.75       15.09      8.10 o
  -2   1  12     1492.09     1433.65     45.87 o
  -1   1  12     2985.27     3035.05     50.15 o
   0   1  12       60.35       62.87     10.38 o
   1   1  12     1468.75     1469.45     35.84 o
   2   1  12       20.33       36.03      8.86 o
   3   1  12        1.17        8.07      9.47 o
   4   1  12       47.39       44.45     13.97 o
   5   1  12     1827.21     1826.19     48.65 o
   6   1  12       31.44       23.78     12.30 o
   7   1  12      296.41      299.18     31.05 o
   8   1  12        1.49      -12.26     13.03 o
   9   1  12       42.61       13.81     17.30 o
  10   1  12       15.14       -4.31     24.56 o
 -14   2  12       91.34      127.48     26.07 o
 -13   2  12       34.32       47.06     32.05 o
 -12   2  12      863.79      905.60     62.60 o
 -11   2  12       37.71       37.57     17.82 o
 -10   2  12      256.50      304.78     72.05 o
  -9   2  12        1.85        6.52     13.11 o
  -8   2  12     2049.66     2167.79     66.84 o
  -7   2  12       36.82       33.64     13.51 o
  -6   2  12      877.81      887.50     32.36 o
  -5   2  12       88.15       66.38     12.86 o
  -4   2  12      174.68      151.52     16.29 o
  -3   2  12      117.12      123.97     33.48 o
  -2   2  12       34.48       16.13      8.16 o
  -1   2  12      159.32      144.34     13.39 o
   0   2  12     2424.82     2403.40     62.71 o
   1   2  12      232.52      216.48     20.15 o
   2   2  12      220.11      248.21     20.28 o
   3   2  12       46.79       46.60     12.52 o
   4   2  12     1080.05     1027.02     58.08 o
   5   2  12       71.26       31.43     11.97 o
   6   2  12      704.22      746.75     33.59 o
   7   2  12       58.14       12.48     12.15 o
   8   2  12        1.02       14.95     28.19 o
   9   2  12       69.77       77.03     29.10 o
  10   2  12       91.52      112.10     36.19 o
 -14   3  12       25.99       29.69     18.56 o
 -13   3  12       54.98       56.80     20.86 o
 -12   3  12       78.23       68.72     21.07 o
 -11   3  12      424.44      427.05     35.61 o
 -10   3  12       13.47      -10.57     10.57 o
  -9   3  12      435.98      379.34     32.06 o
  -8   3  12     1152.81     1021.00     45.39 o
  -7   3  12     1168.65     1156.54     47.18 o
  -6   3  12      320.09      324.48     22.10 o
  -5   3  12     1316.02     1350.35     38.99 o
  -4   3  12      116.76      122.22     20.18 o
  -3   3  12       48.90       55.83     11.03 o
  -2   3  12      107.69      114.69     18.45 o
  -1   3  12      146.66      152.32     17.55 o
   0   3  12       98.62       95.83     13.94 o
   1   3  12     1269.97     1250.69     38.81 o
   2   3  12      217.90      178.14     22.12 o
   3   3  12       31.38       24.42     11.50 o
   4   3  12       38.36       28.43     15.17 o
   5   3  12     1168.17     1195.31     40.17 o
   6   3  12       55.79       61.75     15.04 o
   7   3  12      217.18      224.66     36.49 o
   8   3  12       63.65      104.08     22.68 o
   9   3  12       24.93       29.99     19.61 o
 -15   4  12       14.88       39.96     25.68 o
 -14   4  12       13.33        7.30     16.14 o
 -13   4  12        5.93       21.71     17.05 o
 -12   4  12      160.20      200.73     33.50 o
 -11   4  12      124.18      127.82     28.28 o
 -10   4  12       22.77       15.65     18.51 o
  -9   4  12      216.50      257.77     30.49 o
  -8   4  12      518.77      571.82     36.24 o
  -7   4  12       16.76       25.66      9.62 o
  -6   4  12      885.98      882.21     36.39 o
  -5   4  12        9.17       12.82      9.79 o
  -4   4  12       35.91       27.12     12.90 o
  -3   4  12       22.45       29.82     14.13 o
  -2   4  12      258.36      253.76     35.15 o
  -1   4  12      317.08      233.69     24.46 o
   0   4  12      326.69      364.96     40.65 o
   1   4  12       35.23       31.00     11.79 o
   2   4  12      193.61      161.77     18.26 o
   3   4  12      901.84      838.40     68.56 o
   4   4  12      329.11      348.71     24.73 o
   5   4  12        2.83        8.87     10.98 o
   6   4  12      801.32      842.26     36.38 o
   7   4  12        3.52        0.85     16.13 o
   8   4  12        6.96       -7.95     14.81 o
   9   4  12       26.51       27.70     20.13 o
 -14   5  12       94.53      143.68     37.37 o
 -13   5  12       22.68       20.84     27.68 o
 -12   5  12        0.05       -4.31     15.96 o
 -11   5  12      530.32      550.16     78.75 o
 -10   5  12      314.86      317.45     31.70 o
  -9   5  12      423.22      412.66     33.68 o
  -8   5  12        1.07       -8.08      9.17 o
  -7   5  12     1335.63     1389.83     41.89 o
  -6   5  12      337.06      306.92     22.07 o
  -5   5  12      392.47      432.66     30.88 o
  -4   5  12       34.93       17.83     12.48 o
  -3   5  12        0.60       -1.48     11.66 o
  -2   5  12       49.33       62.90     25.65 o
  -1   5  12      298.27      304.01     27.12 o
   0   5  12       56.08       60.89     14.63 o
   1   5  12      977.91      888.49     42.70 o
   2   5  12      582.06      545.20     29.07 o
   3   5  12       89.25      102.94     16.53 o
   4   5  12      237.70      201.64     21.09 o
   5   5  12      305.91      407.50     27.73 o
   6   5  12        7.39       -3.88     15.14 o
   7   5  12      119.64      189.55     39.02 o
   8   5  12       21.35       37.05     19.77 o
   9   5  12        5.25        9.92     24.03 o
 -14   6  12       97.31       72.96     31.23 o
 -13   6  12        0.08       -1.45     18.83 o
 -12   6  12      428.93      511.16     40.25 o
 -11   6  12      190.96      163.16     26.40 o
 -10   6  12       37.38       32.38     22.64 o
  -9   6  12      387.34      420.00     33.68 o
  -8   6  12      612.88      606.64     39.12 o
  -7   6  12        0.74      -10.56     12.90 o
  -6   6  12      154.25      155.63     22.41 o
  -5   6  12      136.75      133.66     19.64 o
  -4   6  12        0.48        6.98     12.10 o
  -3   6  12      403.90      393.41     30.22 o
  -2   6  12      150.20      147.25     21.58 o
  -1   6  12       22.95       24.99     13.70 o
   0   6  12     1291.99     1234.84     68.05 o
   1   6  12        9.44        2.80     22.05 o
   2   6  12       19.59       15.93     14.93 o
   3   6  12      591.81      551.22     38.92 o
   4   6  12      253.36      234.78     29.13 o
   5   6  12       51.26       88.32     22.84 o
   6   6  12      482.02      548.07     44.57 o
   7   6  12       67.08       63.44     22.11 o
   8   6  12        2.49      -15.35     21.07 o
 -13   7  12      306.45      286.77     46.75 o
 -12   7  12        0.22       -1.20     16.42 o
 -11   7  12      121.21      168.65     40.32 o
 -10   7  12       93.24      110.66     24.21 o
  -9   7  12        2.32        5.82     15.67 o
  -8   7  12        5.11      -12.60     22.02 o
  -7   7  12      582.55      631.95     40.11 o
  -6   7  12      116.31      117.14     21.33 o
  -5   7  12       27.48       24.08     21.81 o
  -4   7  12      291.56      279.33     31.21 o
  -3   7  12      354.88      286.60     27.78 o
  -2   7  12       50.86       31.92     14.79 o
  -1   7  12      843.03      860.34     42.52 o
   0   7  12       34.81       33.83     20.97 o
   1   7  12      528.01      626.22    102.06 o
   2   7  12      125.70       94.51     21.99 o
   3   7  12       25.70       35.49     18.43 o
   4   7  12      295.53      308.62     33.04 o
   5   7  12      435.41      439.48     38.13 o
   6   7  12       72.44       39.74     25.29 o
   7   7  12      119.99       65.88     31.17 o
   8   7  12      131.67      132.99     37.31 o
 -13   8  12      106.34       93.09     32.64 o
 -12   8  12      246.55      233.70     47.46 o
 -11   8  12       38.59       -8.25     16.02 o
 -10   8  12       61.80       48.62     19.91 o
  -9   8  12      207.44      150.29     29.66 o
  -8   8  12      110.03      129.44     24.26 o
  -7   8  12        0.94       -7.51     13.19 o
  -6   8  12      267.00      274.87     29.91 o
  -5   8  12      232.20      228.82     37.54 o
  -4   8  12       29.67       13.68     13.73 o
  -3   8  12      114.36      126.67     22.05 o
  -2   8  12      249.31      246.29     50.29 o
  -1   8  12       58.56       11.34     41.41 o
   0   8  12      254.89      305.10     43.45 o
   1   8  12      147.48      136.69     24.09 o
   2   8  12       59.37       72.29     20.84 o
   3   8  12      350.80      332.76     35.06 o
   4   8  12      324.34      299.19     40.52 o
   5   8  12       21.13        1.62     16.69 o
   6   8  12       61.11       39.73     31.46 o
   7   8  12       37.77       32.29     30.28 o
 -12   9  12        0.99       -7.16     14.14 o
 -11   9  12       41.96       47.70     21.36 o
 -10   9  12      170.81      206.08     31.58 o
  -9   9  12       86.96       75.79     26.92 o
  -8   9  12      131.09      133.04     25.03 o
  -7   9  12      484.82      475.92     38.45 o
  -6   9  12       12.50        6.00     14.94 o
  -5   9  12       13.55       -9.01     13.69 o
  -4   9  12      140.79      168.45     25.56 o
  -3   9  12        0.29        4.47     14.05 o
  -2   9  12      381.37      322.25     31.25 o
  -1   9  12      220.18      245.38     37.19 o
   0   9  12       28.34       22.71     12.70 o
   1   9  12       95.31      110.84     22.25 o
   2   9  12       83.08       29.26     16.26 o
   3   9  12       79.51      115.51     47.58 o
   4   9  12       90.88       67.69     22.39 o
   5   9  12       32.43       29.75     29.57 o
   6   9  12       35.49       28.92     32.05 o
 -10  10  12       20.46       12.03     22.79 o
  -9  10  12      262.44      272.00     34.98 o
  -8  10  12      205.67      178.58     29.03 o
  -7  10  12      137.11       85.70     22.98 o
  -6  10  12       95.76      149.35     26.71 o
  -5  10  12      107.16      133.90     24.64 o
  -4  10  12       10.48        5.08     15.01 o
  -3  10  12      146.51      137.93     31.37 o
  -2  10  12       70.14       83.04     21.37 o
  -1  10  12       92.49       91.29     22.39 o
   0  10  12      105.61      143.15     35.59 o
   1  10  12        1.67       -4.50     13.04 o
   2  10  12       11.58        2.93     13.88 o
   3  10  12      337.72      322.30     48.35 o
   4  10  12       63.83       11.04     28.04 o
   5  10  12        1.77      -13.05     26.21 o
  -9  11  12        6.25      -16.59     24.56 o
  -8  11  12       61.36       21.02     20.34 o
  -7  11  12       71.96      106.71     26.33 o
  -6  11  12        0.83        0.41     16.80 o
  -5  11  12        8.17       19.45     23.41 o
  -4  11  12      310.91      310.50     34.53 o
  -3  11  12        0.16       12.63     16.88 o
  -2  11  12       67.96       46.76     20.41 o
  -1  11  12      117.58      148.11     40.67 o
   0  11  12       29.53       44.48     21.08 o
   1  11  12      129.04      176.20     41.26 o
   2  11  12      399.11      453.29     55.78 o
   3  11  12        0.57       -4.19     27.45 o
  -7  12  12        0.49       -3.13     26.45 o
  -6  12  12       36.25       25.44     28.81 o
  -5  12  12      201.63      194.92     33.27 o
  -4  12  12       31.51       32.11     20.10 o
  -3  12  12      180.66      236.09     37.28 o
  -2  12  12        0.59        4.66     23.85 o
   1  12  12      297.83      196.39     43.21 o
 -13   0  13       35.88        8.09     23.79 o
 -11   0  13      772.17      938.51     70.72 o
  -9   0  13     1809.78     1802.29     90.37 o
  -7   0  13      281.33      282.81     40.97 o
  -5   0  13       82.27       59.09     23.14 o
  -3   0  13       53.21       51.33     15.30 o
  -1   0  13        2.12       10.38     11.86 o
   1   0  13     2592.28     2565.59     79.66 o
   3   0  13      223.86      210.70     20.14 o
   5   0  13       35.51       21.49     18.77 o
   7   0  13      577.05      524.18     55.96 o
   9   0  13       15.27       15.41     24.08 o
 -13   1  13        9.17        7.24     14.74 o
 -12   1  13       42.42       35.18     17.73 o
 -11   1  13       69.04       61.74     22.40 o
 -10   1  13      800.14      800.83     45.39 o
  -9   1  13        1.53       -2.08     13.52 o
  -8   1  13       48.07       58.57     17.58 o
  -7   1  13       86.50      127.96     22.33 o
  -6   1  13      369.53      445.49     32.35 o
  -5   1  13      133.50      168.81     21.65 o
  -4   1  13     1148.86     1210.67     37.92 o
  -3   1  13       83.78       92.75     12.64 o
  -2   1  13        5.66        1.86      8.04 o
  -1   1  13       23.10       16.77      9.59 o
   0   1  13      212.29      229.71     18.01 o
   1   1  13       20.45        7.92      8.29 o
   2   1  13     1279.42     1293.22     39.65 o
   3   1  13       14.83        6.21     10.53 o
   4   1  13       11.69       -8.00     13.50 o
   5   1  13        0.53        4.93     12.49 o
   6   1  13      208.80      217.61     43.71 o
   7   1  13        1.88       -9.85     13.01 o
   8   1  13      237.25      243.73     37.81 o
   9   1  13       37.14       30.02     19.65 o
 -13   2  13       29.72       14.94     15.11 o
 -12   2  13        1.40       -9.03     13.72 o
 -11   2  13      364.15      389.01     35.97 o
 -10   2  13        2.67        8.06     13.84 o
  -9   2  13      256.05      208.64     54.04 o
  -8   2  13      223.19      268.09     29.18 o
  -7   2  13       44.86       46.81     16.10 o
  -6   2  13        2.62       -1.19     21.04 o
  -5   2  13     2848.81     2858.32     71.87 o
  -4   2  13       35.86       32.61     10.73 o
  -3   2  13      148.42      161.39     23.63 o
  -2   2  13      243.30      219.32     16.69 o
  -1   2  13        1.32       -5.95      6.87 o
   0   2  13      299.16      293.31     22.22 o
   1   2  13     1081.54     1104.52     37.02 o
   2   2  13        1.47        1.99      9.31 o
   3   2  13      212.88      165.64     19.09 o
   4   2  13        0.37        1.84     10.46 o
   5   2  13       20.69       16.54     11.85 o
   6   2  13       14.16       -2.79     11.86 o
   7   2  13      363.04      324.54     66.85 o
   8   2  13       34.97       21.31     18.65 o
 -13   3  13       12.13        1.97     16.80 o
 -12   3  13      192.29      155.49     27.93 o
 -11   3  13       83.38       80.34     20.14 o
 -10   3  13      400.58      390.29     40.55 o
  -9   3  13      504.29      447.68     35.11 o
  -8   3  13        7.98        1.44     12.71 o
  -7   3  13       29.33       65.11     26.50 o
  -6   3  13     1683.75     1710.52     46.16 o
  -5   3  13       10.97       14.20      9.91 o
  -4   3  13     1456.85     1529.08     43.39 o
  -3   3  13       31.28       37.19     11.19 o
  -2   3  13       44.27       23.29     13.90 o
  -1   3  13      337.53      337.07     23.28 o
   0   3  13      110.18      108.32     15.50 o
   1   3  13      100.04       83.28     17.95 o
   2   3  13     1466.92     1507.07     44.53 o
   3   3  13      157.10      162.82     19.42 o
   4   3  13        0.61       -1.42     10.69 o
   5   3  13      111.41      119.91     18.58 o
   6   3  13      403.00      412.12     28.66 o
   7   3  13        2.28        9.51     12.40 o
   8   3  13      154.23      157.99     28.09 o
 -13   4  13        3.07        0.58     16.78 o
 -12   4  13       53.44       60.97     21.72 o
 -11   4  13      856.03      832.42     50.71 o
 -10   4  13       44.86       66.09     20.31 o
  -9   4  13      226.66      219.87     28.45 o
  -8   4  13        0.85        4.43     12.32 o
  -7   4  13       37.36       15.22     14.85 o
  -6   4  13      288.38      295.35     22.66 o
  -5   4  13      670.21      738.39     39.50 o
  -4   4  13        0.08       -2.59     10.58 o
  -3   4  13       94.42       94.42     18.46 o
  -2   4  13       53.02       46.19     15.05 o
  -1   4  13        0.67        6.02     12.10 o
   0   4  13      112.51      148.43     22.14 o
   1   4  13     1462.34     1381.27     36.76 o
   2   4  13       19.78        8.95     10.32 o
   3   4  13      716.57      779.76     34.31 o
   4   4  13      188.74      204.25     30.42 o
   5   4  13      119.73      104.06     17.74 o
   6   4  13       52.27       38.68     14.99 o
   7   4  13      314.74      337.03     35.38 o
   8   4  13        1.32        7.64     17.58 o
 -13   5  13      101.89       51.47     27.80 o
 -12   5  13      327.88      407.05     38.91 o
 -11   5  13       46.73       53.33     45.57 o
 -10   5  13      150.70      134.62     24.73 o
  -9   5  13       23.72       10.12     14.82 o
  -8   5  13      125.32      118.18     17.37 o
  -7   5  13      150.88      143.74     34.83 o
  -6   5  13     1351.53     1330.92     51.14 o
  -5   5  13       79.43       92.96     18.61 o
  -4   5  13      544.54      612.94     61.07 o
  -3   5  13       34.54       37.71     15.03 o
  -2   5  13       99.74       81.96     24.50 o
  -1   5  13       14.73       16.59     11.80 o
   0   5  13      534.01      500.97     35.14 o
   1   5  13        3.37       -1.61     13.43 o
   2   5  13      947.31      951.43     61.76 o
   3   5  13      106.44      151.41     19.50 o
   4   5  13       54.28       54.78     16.45 o
   5   5  13      220.28      195.76     22.51 o
   6   5  13      257.43      277.91     33.27 o
   7   5  13       29.55       39.52     20.15 o
 -13   6  13       88.16       93.03     30.99 o
 -12   6  13      117.15      109.07     32.53 o
 -11   6  13      112.91      101.60     40.58 o
 -10   6  13       12.98       62.34     31.46 o
  -9   6  13      607.65      708.92     44.52 o
  -8   6  13       68.91       51.85     44.18 o
  -7   6  13        3.41        2.60     18.36 o
  -6   6  13      112.56       88.25     31.40 o
  -5   6  13      289.89      304.40     29.48 o
  -4   6  13       72.37       40.96     16.04 o
  -3   6  13      419.54      482.17     46.87 o
  -2   6  13      187.64      227.62     26.73 o
  -1   6  13       46.87       43.06     15.43 o
   0   6  13      214.58      177.47     25.31 o
   1   6  13      246.87      262.92     29.48 o
   2   6  13        0.35        3.60     29.22 o
   3   6  13      323.72      321.57     33.93 o
   4   6  13      236.80      212.13     32.29 o
   5   6  13       91.78       81.71     23.64 o
   6   6  13       21.00       15.38     17.50 o
   7   6  13      180.59      216.70     45.51 o
 -11   7  13        9.31       17.30     27.63 o
 -10   7  13      252.58      301.12     51.56 o
  -9   7  13       45.74       44.63     19.38 o
  -8   7  13      150.90      109.93     22.68 o
  -7   7  13       83.56       70.55     26.15 o
  -6   7  13      347.25      394.49     49.88 o
  -5   7  13        0.17      -13.93     13.93 o
  -4   7  13       90.92      118.54     21.63 o
  -3   7  13       15.08       13.43     14.58 o
  -2   7  13      144.71       88.50     25.62 o
  -1   7  13      608.44      616.10     39.51 o
   0   7  13      124.21      132.68     23.42 o
   1   7  13        0.24       -6.18     13.44 o
   2   7  13      349.95      336.92     34.26 o
   3   7  13       35.26        9.47     22.37 o
   4   7  13       10.64       24.14     22.17 o
   5   7  13      150.58      169.77     28.86 o
   6   7  13      125.04      130.28     42.68 o
 -11   8  13       11.30      -20.96     20.96 o
 -10   8  13       18.10       21.33     19.14 o
  -9   8  13      123.28      139.44     25.83 o
  -8   8  13      296.48      294.99     42.83 o
  -7   8  13      102.64      104.67     25.26 o
  -6   8  13       94.67       72.90     19.26 o
  -5   8  13      146.75      161.98     39.96 o
  -4   8  13       13.52       -2.18     19.07 o
  -3   8  13      186.22      190.99     27.23 o
  -2   8  13      362.51      349.18     32.49 o
  -1   8  13       21.90       12.51     14.54 o
   0   8  13      114.76      158.94     29.01 o
   1   8  13      442.67      456.80     64.84 o
   2   8  13        0.59       -2.61     15.36 o
   3   8  13      231.10      210.19     30.44 o
   4   8  13      238.51      282.57     49.47 o
   5   8  13       26.75       52.77     31.52 o
 -11   9  13        0.87       -7.44     23.67 o
 -10   9  13        9.56       25.91     29.04 o
  -9   9  13       83.72       99.88     25.30 o
  -8   9  13        0.31       -5.40     26.00 o
  -7   9  13      271.00      252.38     37.01 o
  -6   9  13      209.33      245.03     31.28 o
  -5   9  13        2.97        6.02     23.55 o
  -4   9  13      177.81      186.06     39.55 o
  -3   9  13      146.84      142.67     37.54 o
  -2   9  13       80.85       69.02     20.84 o
  -1   9  13      282.69      285.09     32.21 o
   0   9  13       86.10       75.64     63.55 o
   1   9  13       28.21       26.21     18.16 o
   2   9  13      405.69      431.07     39.49 o
   3   9  13      170.84      151.41     41.67 o
   4   9  13       45.50       55.13     33.53 o
  -9  10  13      164.23      222.13     47.70 o
  -8  10  13      342.70      445.61     57.79 o
  -7  10  13        0.27       -6.14     17.11 o
  -6  10  13       35.66       46.70     21.26 o
  -5  10  13      230.41      242.88     32.14 o
  -4  10  13       23.53       -9.68     22.79 o
  -3  10  13       41.13       52.48     29.10 o
  -2  10  13      253.19      261.50     47.70 o
  -1  10  13        2.63      -12.30     15.05 o
   0  10  13      230.65      221.82     32.60 o
   1  10  13       72.74       63.99     31.88 o
   2  10  13       61.14       85.36     34.41 o
   3  10  13      145.86      211.21     47.40 o
  -7  11  13       71.19       77.68     34.83 o
  -6  11  13       37.63       81.99     34.12 o
  -5  11  13       23.88       12.63     24.73 o
   0  11  13      137.46      105.43     34.36 o
   1  11  13        8.91       15.47     27.63 o
 -12   0  14        6.96      -10.21     16.76 o
 -10   0  14      292.25      263.57     45.22 o
  -8   0  14      826.83      897.60     67.23 o
  -6   0  14      351.04      360.26     44.74 o
  -4   0  14      627.53      629.84     37.56 o
  -2   0  14     2168.55     2055.30     63.08 o
   0   0  14        1.20       -9.48     10.28 o
   2   0  14      519.22      617.98     56.61 o
   4   0  14      630.72      688.76     60.39 o
   6   0  14      127.73      115.40     32.82 o
 -13   1  14      161.08      215.69     43.92 o
 -12   1  14        0.64       -9.57     25.44 o
 -11   1  14       35.27       16.73     16.80 o
 -10   1  14        3.90       15.71     15.46 o
  -9   1  14      338.22      390.20     55.52 o
  -8   1  14       91.50       73.47     19.11 o
  -7   1  14      452.47      475.29     35.63 o
  -6   1  14        1.52        8.34     12.92 o
  -5   1  14       30.39       28.86     15.51 o
  -4   1  14        2.01       -0.51      9.67 o
  -3   1  14     1851.55     1827.28     48.30 o
  -2   1  14       51.90       36.42     10.70 o
  -1   1  14      636.57      642.44     26.53 o
   0   1  14       11.11        6.08      9.84 o
   1   1  14       43.20       62.41     13.45 o
   2   1  14       42.95       17.33     15.78 o
   3   1  14     1331.27     1329.65     46.18 o
   4   1  14        0.57        8.89     13.71 o
   5   1  14      248.36      309.03     36.07 o
   6   1  14       37.38       48.40     25.80 o
   7   1  14        0.90       -4.87     15.60 o
 -13   2  14        2.79        5.49     23.32 o
 -12   2  14      184.38      189.15     28.91 o
 -11   2  14        3.04        3.70     12.52 o
 -10   2  14       68.61       81.10     21.34 o
  -9   2  14       44.16       45.25     23.11 o
  -8   2  14      449.75      602.74     40.24 o
  -7   2  14       12.00        3.27     13.44 o
  -6   2  14       25.13       19.26     14.37 o
  -5   2  14        7.08       10.50     11.15 o
  -4   2  14      420.16      415.98     31.53 o
  -3   2  14      115.56      108.38     17.48 o
  -2   2  14      724.80      774.31     33.36 o
  -1   2  14      104.94      114.37     16.80 o
   0   2  14      111.05       83.89     15.08 o
   1   2  14       10.75        2.05     11.55 o
   2   2  14      394.07      367.84     25.98 o
   3   2  14       17.96       17.24     12.12 o
   4   2  14      579.71      581.84     32.58 o
   5   2  14       11.60        3.29     12.48 o
   6   2  14        2.12       15.69     15.94 o
   7   2  14        8.91       13.27     16.59 o
 -13   3  14       53.15      102.12     34.53 o
 -12   3  14       18.39      -11.63     26.98 o
 -11   3  14      147.91      119.41     24.81 o
 -10   3  14       37.63       32.51     17.90 o
  -9   3  14      181.41      203.59     44.18 o
  -8   3  14       19.09       19.10     15.14 o
  -7   3  14      432.50      447.04     44.33 o
  -6   3  14      165.45      181.29     20.03 o
  -5   3  14       51.78       57.35     14.40 o
  -4   3  14       15.10       29.96     18.59 o
  -3   3  14     1076.00     1016.19     49.26 o
  -2   3  14        7.36        1.75     11.71 o
  -1   3  14      319.69      274.40     23.22 o
   0   3  14       54.52       37.00     12.32 o
   1   3  14        1.13       12.57     10.68 o
   2   3  14       35.75       22.36     11.65 o
   3   3  14      755.79      773.03     35.83 o
   4   3  14       24.68       11.96     13.10 o
   5   3  14       35.76       59.24     16.01 o
   6   3  14       13.65       -5.00     11.91 o
   7   3  14       11.83       25.16     18.27 o
 -12   4  14      110.05      179.92     39.02 o
 -11   4  14       20.06       18.56     19.06 o
 -10   4  14      167.16      103.17     23.52 o
  -9   4  14       27.09       15.50     16.36 o
  -8   4  14      601.26      592.01     63.96 o
  -7   4  14       82.71       90.97     20.43 o
  -6   4  14      345.65      419.01     33.80 o
  -5   4  14      102.17      126.45     21.95 o
  -4   4  14      472.68      433.94     34.03 o
  -3   4  14       21.89       26.23     14.12 o
  -2   4  14      428.70      426.54     33.54 o
  -1   4  14      133.00      158.21     23.88 o
   0   4  14       37.28       42.05     16.30 o
   1   4  14       49.26       53.15     14.36 o
   2   4  14      400.73      484.26     25.60 o
   3   4  14        4.70       15.03     12.84 o
   4   4  14      326.77      348.05     28.05 o
   5   4  14       36.48       51.74     16.73 o
   6   4  14        4.47       -2.99     12.91 o
 -12   5  14      216.90      154.83     38.25 o
 -11   5  14        8.13       33.43     19.98 o
 -10   5  14       63.36       61.29     21.06 o
  -9   5  14      402.02      383.16     53.66 o
  -8   5  14        1.37      -14.88     17.35 o
  -7   5  14      278.65      235.23     41.85 o
  -6   5  14      116.85       93.21     20.84 o
  -5   5  14       25.91        4.20     14.61 o
  -4   5  14       21.66       28.16     15.11 o
  -3   5  14      592.40      560.54     37.31 o
  -2   5  14        0.12       -4.08     11.74 o
  -1   5  14       21.02        4.67     13.38 o
   0   5  14      223.24      200.28     46.04 o
   1   5  14       35.93       29.50     22.52 o
   2   5  14       25.32       15.05     15.69 o
   3   5  14      418.19      421.38     29.59 o
   4   5  14       66.81       75.34     17.59 o
   5   5  14      209.26      236.82     25.54 o
   6   5  14       38.37       84.29     31.46 o
 -10   6  14      195.49      180.75     44.63 o
  -9   6  14       28.14       50.82     28.28 o
  -8   6  14      203.66      184.41     41.62 o
  -7   6  14       22.23       24.14     21.90 o
  -6   6  14       16.23       66.11     28.16 o
  -5   6  14       55.59       57.85     19.66 o
  -4   6  14      145.81      166.07     62.10 o
  -3   6  14        0.24       21.64     21.16 o
  -2   6  14      360.05      412.02     33.97 o
  -1   6  14      351.94      270.11     33.53 o
   0   6  14       12.67       20.47     15.19 o
   1   6  14      339.14      271.53     30.54 o
   2   6  14      284.91      267.93     32.54 o
   3   6  14        8.49       -2.88     16.13 o
   4   6  14      351.81      385.92     55.07 o
   5   6  14       56.39       43.50     29.63 o
  -9   7  14      254.34      270.36     48.11 o
  -8   7  14       30.39       18.48     25.85 o
  -7   7  14       52.06       20.60     24.97 o
  -6   7  14      199.81      315.63     49.82 o
  -5   7  14      120.26      138.19     36.30 o
  -4   7  14      204.22      210.51     44.69 o
  -3   7  14      540.40      540.18     38.94 o
  -2   7  14       67.07       37.75     18.08 o
  -1   7  14      273.32      266.92     30.57 o
   0   7  14      446.97      508.24     38.79 o
   1   7  14       27.69       45.05     18.46 o
   2   7  14      126.20      119.10     25.64 o
   3   7  14      234.91      222.41     31.91 o
   4   7  14       15.83       27.98     29.16 o
   5   7  14      122.19       72.43     37.72 o
 -10   8  14       52.84       27.57     29.69 o
  -9   8  14        0.75      -13.75     21.55 o
  -8   8  14       78.78       87.36     35.48 o
  -7   8  14       93.04       54.54     30.52 o
  -6   8  14       29.14       24.14     24.38 o
  -5   8  14      239.44      287.42     48.94 o
  -4   8  14      542.01      618.16     62.34 o
  -3   8  14       21.71       23.90     17.33 o
  -2   8  14      169.69      189.79     28.38 o
  -1   8  14      252.34      364.23     35.18 o
   0   8  14       12.84       13.81     17.25 o
   1   8  14      159.19      187.04     28.82 o
   2   8  14       32.56       25.85     28.39 o
   3   8  14       10.60       17.94     29.16 o
   4   8  14      239.89      242.43     50.35 o
  -9   9  14       43.13       78.51     34.71 o
  -6   9  14       19.15      -17.94     21.43 o
  -5   9  14      207.55      254.12     47.75 o
  -4   9  14      187.12      255.95     47.93 o
  -3   9  14      157.90      155.72     40.67 o
  -2   9  14       12.06       14.90     17.07 o
  -1   9  14      175.25      187.36     41.67 o
   0   9  14      167.51      121.78     36.13 o
   1   9  14       40.69       52.65     30.99 o
   2   9  14        2.44       -7.08     25.97 o
  -1  10  14       46.53       53.60     31.52 o
   0  10  14        2.84       23.08     27.45 o
 -11   0  15      338.50      385.40     53.19 o
  -9   0  15      145.39      157.67     37.25 o
  -7   0  15      219.44      210.79     40.97 o
  -5   0  15      450.43      572.88     54.07 o
  -3   0  15      156.47      123.24     23.67 o
  -1   0  15      932.39     1044.23     47.36 o
   1   0  15        4.03        3.90     18.54 o
   3   0  15        2.38       19.83     20.54 o
   5   0  15      417.66      526.13     59.27 o
 -12   1  15       74.57       75.68     33.23 o
 -11   1  15       11.59        5.73     15.12 o
 -10   1  15        1.61       -2.00     16.41 o
  -9   1  15       10.08        7.82     15.79 o
  -8   1  15      237.15      241.64     54.78 o
  -7   1  15        6.12       -3.94     12.09 o
  -6   1  15      336.05      371.46     52.92 o
  -5   1  15       24.91       34.27     13.18 o
  -4   1  15       97.70       60.52     14.60 o
  -3   1  15      220.40      239.19     20.53 o
  -2   1  15      704.67      740.90     29.76 o
  -1   1  15       66.13       66.32     14.22 o
   0   1  15      469.33      488.39     29.63 o
   1   1  15       20.52       13.97     11.37 o
   2   1  15        4.75        4.47     10.63 o
   3   1  15       30.09       47.15     18.39 o
   4   1  15      112.68       66.31     20.14 o
   5   1  15        0.17      -12.66     12.66 o
   6   1  15      422.24      499.86     51.12 o
 -12   2  15        0.12      -12.51     21.90 o
 -11   2  15      148.01      169.81     27.70 o
 -10   2  15        4.12       12.39     15.79 o
  -9   2  15        1.29        0.24     14.58 o
  -8   2  15        0.10       -3.88     13.29 o
  -7   2  15      184.12      155.05     36.04 o
  -6   2  15       10.04       14.96     14.56 o
  -5   2  15      353.49      322.37     25.81 o
  -4   2  15      203.08      157.78     19.77 o
  -3   2  15      224.51      170.99     30.43 o
  -2   2  15      250.50      266.54     23.81 o
  -1   2  15     1045.97     1062.33     39.67 o
   0   2  15        5.90       -1.70      9.58 o
   1   2  15      250.22      290.74     29.47 o
   2   2  15       26.98       24.75     12.54 o
   3   2  15      118.45      130.78     18.94 o
   4   2  15       17.23       42.67     13.72 o
   5   2  15      197.05      198.41     29.98 o
 -12   3  15       50.58       41.79     27.33 o
 -11   3  15       49.31       65.29     29.99 o
 -10   3  15        0.14       -5.82     13.16 o
  -9   3  15      176.53      102.50     22.57 o
  -8   3  15      171.24      177.40     27.45 o
  -7   3  15       32.04       34.30     16.41 o
  -6   3  15      944.79      901.29     47.45 o
  -5   3  15        3.36       19.69     14.58 o
  -4   3  15       34.35       37.33     15.48 o
  -3   3  15      169.00      180.03     25.88 o
  -2   3  15      707.84      747.27    117.44 o
  -1   3  15       71.34       55.67     18.70 o
   0   3  15      560.06      583.38     46.90 o
   1   3  15       57.42       77.19     16.34 o
   2   3  15       33.19       25.75     13.28 o
   3   3  15        5.23       10.12     12.32 o
   4   3  15      230.02      219.32     24.39 o
   5   3  15      127.03      143.74     33.60 o
 -12   4  15       28.99       28.04     26.21 o
 -11   4  15      110.09      122.66     33.65 o
 -10   4  15       15.44       29.45     28.33 o
  -9   4  15       71.46       41.27     21.01 o
  -8   4  15       20.92        3.36     17.30 o
  -7   4  15      562.41      500.63     56.14 o
  -6   4  15       13.29       -4.69     14.39 o
  -5   4  15      475.80      532.97     38.21 o
  -4   4  15       31.34       15.83     14.54 o
  -3   4  15        3.39       -5.44     13.97 o
  -2   4  15       57.34       41.61     17.16 o
  -1   4  15      506.19      499.85     64.08 o
   0   4  15        9.84       12.44     13.88 o
   1   4  15      216.64      182.63     21.24 o
   2   4  15      247.01      225.48     24.18 o
   3   4  15        9.34       13.56     11.03 o
   4   4  15       21.43       35.01     14.89 o
   5   4  15      232.37      223.99     31.58 o
  -9   5  15        1.05        6.67     20.96 o
  -8   5  15      328.16      431.62     55.49 o
  -7   5  15       64.64       31.76     22.02 o
  -6   5  15      731.25      867.19     47.37 o
  -5   5  15       28.89       39.04     23.11 o
  -4   5  15      173.29      167.06     25.88 o
  -3   5  15       20.33       29.04     16.03 o
  -2   5  15      194.05      181.69     27.19 o
  -1   5  15        3.78        3.68     14.45 o
   0   5  15      358.18      418.17     65.94 o
   1   5  15      349.71      347.35     35.89 o
   2   5  15       40.11       26.80     16.13 o
   3   5  15       82.90       72.34     23.73 o
   4   5  15      226.04      229.66     32.72 o
  -8   6  15       31.00       16.76     27.39 o
  -7   6  15      164.93      155.72     38.72 o
  -6   6  15        9.98      -16.71     16.71 o
  -5   6  15      264.23      236.44     31.73 o
  -4   6  15      218.92      233.02     29.48 o
  -3   6  15       48.54       25.44     15.81 o
  -2   6  15       65.37       75.33     20.21 o
  -1   6  15      320.38      330.82     33.36 o
   0   6  15      110.50      132.17     25.20 o
   1   6  15       83.37      135.43     40.46 o
   2   6  15      102.90      113.88     24.44 o
   3   6  15       26.80       83.53     33.17 o
   4   6  15       57.73       -2.13     29.46 o
  -6   7  15      118.20      171.24     41.91 o
  -5   7  15       13.49       -2.83     19.18 o
  -4   7  15        6.45      -14.18     14.18 o
  -3   7  15       80.23       84.38     55.58 o
  -2   7  15      393.45      484.36     40.03 o
  -1   7  15       48.45       65.55     20.38 o
   0   7  15      133.20      158.73     39.96 o
   1   7  15      211.42      232.28     46.87 o
   2   7  15        1.15       -4.90     24.38 o
   3   7  15       72.45       94.57     38.78 o
  -3   8  15       39.30       89.55     35.89 o
  -2   8  15      165.08      114.34     36.60 o
  -1   8  15      219.06      253.71     47.22 o
   0   8  15        5.98      -10.15     24.67 o
   1   8  15      100.13      121.90     39.08 o
  -2   9  15      125.09      122.84     37.84 o
  -1   9  15       14.05       43.62     31.05 o
 -10   0  16      398.18      449.22     57.97 o
  -8   0  16      128.65      130.51     37.37 o
  -6   0  16      103.90       92.09     29.51 o
  -4   0  16      561.67      578.49     56.14 o
  -2   0  16       34.50       21.93     15.32 o
   0   0  16      321.46      381.27     50.41 o
   2   0  16      395.65      353.17     51.30 o
   4   0  16       29.82       59.80     28.69 o
 -10   1  16       19.82       12.23     16.30 o
  -9   1  16      142.02      126.46     24.69 o
  -8   1  16        3.22       -1.14     14.94 o
  -7   1  16        4.12       -1.98     13.30 o
  -6   1  16       28.72       22.91     18.00 o
  -5   1  16      544.14      572.23     49.61 o
  -4   1  16       10.52       15.03     12.63 o
  -3   1  16      628.90      606.78     40.75 o
  -2   1  16      138.77      151.40     27.55 o
  -1   1  16      310.56      342.63     44.99 o
   0   1  16       89.51      115.33     19.22 o
   1   1  16      168.07      160.69     26.27 o
   2   1  16       48.86       75.92     42.24 o
   3   1  16      615.44      728.18     47.97 o
   4   1  16       12.37        8.13     17.35 o
 -10   2  16      265.50      403.23     53.78 o
  -9   2  16        1.79       15.00     16.17 o
  -8   2  16       10.86       30.08     16.42 o
  -7   2  16        3.25       11.05     16.49 o
  -6   2  16      252.82      243.34     30.24 o
  -5   2  16       10.86       24.86     17.62 o
  -4   2  16      668.61      720.02     44.30 o
  -3   2  16       58.02       67.09     19.56 o
  -2   2  16        5.66        5.60     14.61 o
  -1   2  16        5.52       19.15     12.54 o
   0   2  16      300.96      282.37     31.24 o
   1   2  16        0.09       -9.54     11.17 o
   2   2  16      211.66      215.68     23.36 o
   3   2  16        1.42       10.66     16.79 o
   4   2  16       67.64       68.81     22.56 o
 -10   3  16       27.25       14.40     23.43 o
  -9   3  16      130.29      152.22     39.02 o
  -8   3  16       45.28       53.54     26.15 o
  -7   3  16      139.77      122.72     34.77 o
  -6   3  16        4.81        7.73     14.39 o
  -5   3  16      514.57      591.18     41.78 o
  -4   3  16        0.60       -0.08     15.09 o
  -3   3  16      126.65      129.55     32.23 o
  -2   3  16       23.22       21.90     14.90 o
  -1   3  16       12.91       -1.79     15.22 o
   0   3  16       12.47       16.56     13.12 o
   1   3  16      467.92      489.31     33.51 o
   2   3  16        2.67       -3.74     11.40 o
   3   3  16       45.66       49.25     15.13 o
  -8   4  16       76.64       98.52     31.46 o
  -7   4  16       66.50       81.70     31.05 o
  -6   4  16      204.62      185.15     52.33 o
  -5   4  16       53.87       61.53     19.95 o
  -4   4  16      260.45      294.06     31.56 o
  -3   4  16      101.86      112.37     26.92 o
  -2   4  16        9.77        8.14     26.59 o
  -1   4  16       14.14        6.65     21.78 o
   0   4  16      184.33      175.56     32.47 o
   1   4  16        3.72        4.01     15.73 o
   2   4  16      270.57      299.23     26.95 o
   3   4  16        5.53       10.43     17.91 o
  -6   5  16       15.75       21.28     16.45 o
  -5   5  16      311.41      263.21     31.72 o
  -4   5  16        1.44        4.10     14.80 o
  -3   5  16      134.68      177.22     28.02 o
  -2   5  16       85.56       97.22     32.44 o
  -1   5  16      202.92      164.84     43.27 o
   0   5  16       37.44       18.42     16.70 o
   1   5  16      296.59      384.05     55.25 o
   2   5  16       15.35       20.48     28.69 o
  -5   6  16        6.43       18.54     27.33 o
  -4   6  16      213.79      191.79     42.32 o
  -3   6  16       87.16      122.55     36.42 o
  -2   6  16       17.50       21.96     24.97 o
  -1   6  16       67.83       41.38     30.11 o
   0   6  16      223.25      282.87     47.40 o
   1   6  16       27.58       39.79     29.99 o
  -4   7  16        2.65        7.08     28.10 o
  -3   7  16       57.10       32.17     29.10 o
  -2   7  16      145.16       84.24     35.36 o
  -1   7  16        0.73       27.04     32.82 o
   0   7  16       14.44       16.12     30.46 o
  -7   0  17       47.73        3.84     22.79 o
  -5   0  17      172.89      178.98     39.84 o
  -3   0  17      854.01      896.25     73.02 o
  -1   0  17       13.45       47.81     32.05 o
   1   0  17        1.52       11.33     24.50 o
  -9   1  17       14.94       45.81     28.39 o
  -8   1  17      205.01      292.53     35.09 o
  -7   1  17       13.99       26.39     16.85 o
  -6   1  17        8.42       21.67     16.81 o
  -5   1  17       50.27       14.88     21.96 o
  -4   1  17      759.29      833.88     49.04 o
  -3   1  17        8.78       20.54     17.05 o
  -2   1  17      112.83      105.61     19.56 o
  -1   1  17       78.00       86.51     21.53 o
   0   1  17        7.97       21.63     17.00 o
   1   1  17       22.09       10.25     17.03 o
  -9   2  17      209.51      250.34     46.28 o
  -8   2  17        9.12       57.49     27.51 o
  -7   2  17      337.55      315.22     50.23 o
  -6   2  17       27.05       29.99     23.97 o
  -5   2  17      211.08      192.13     29.03 o
  -4   2  17      141.11      121.35     24.79 o
  -3   2  17      150.49      175.71     27.74 o
  -2   2  17        0.17       -1.31     14.38 o
  -1   2  17      158.09      144.44     21.33 o
   0   2  17       31.97       41.97     15.61 o
   1   2  17       55.27       37.49     20.87 o
  -5   3  17       49.78       52.37     20.49 o
  -4   3  17      267.84      211.93     30.50 o
  -3   3  17        0.61       11.52     16.79 o
  -2   3  17      220.96      250.05     32.21 o
  -1   3  17        2.46       27.15     17.29 o
   0   3  17        2.35        1.30     16.85 o
   1   3  17       19.90       -6.57     16.97 o
  -6   4  17      209.80      266.87     49.11 o
  -5   4  17       42.20       44.10     30.40 o
  -4   4  17       57.12       56.55     30.40 o
  -3   4  17      237.29      232.10     45.22 o
  -2   4  17        2.05       -4.78     23.26 o
  -1   4  17      120.33      148.75     42.15 o
   0   4  17      137.49      151.35     40.14 o
  -6   5  17       10.72      -16.76     25.97 o
  -5   5  17       36.17       11.57     29.51 o
  -4   5  17      166.29      196.75     43.56 o
  -3   5  17       13.31       16.53     29.81 o
  -2   5  17      165.44      165.28     42.15 o
  -1   5  17       17.93       16.47     29.34 o
  -3   1  18      121.44      124.58     46.52 o
 
